# Supplementary material for: Gender-based time discrepancy in diagnosis of coronary artery disease based on data analytics of electronic medical records
Source: Front Cardiovasc Med. 2022 Nov 24;9:969325. doi: 10.3389/fcvm.2022.969325 (PMC9729739; doi:10.3389/fcvm.2022.969325)
Supplement: Supplementary file 2 [file Table_2.CSV]

Code	Name
93452	cardiac_cath_diagnosis
93453	cardiac_cath_diagnosis
93454	cardiac_cath_diagnosis
93455	cardiac_cath_diagnosis
93456	cardiac_cath_diagnosis
93457	cardiac_cath_diagnosis
93458	cardiac_cath_diagnosis
93459	cardiac_cath_diagnosis
93460	cardiac_cath_diagnosis
92920	cardiac_cath_treatment
92921	cardiac_cath_treatment
92924	cardiac_cath_treatment
92925	cardiac_cath_treatment
92928	cardiac_cath_treatment
92929	cardiac_cath_treatment
92933	cardiac_cath_treatment
92934	cardiac_cath_treatment
92937	cardiac_cath_treatment
92938	cardiac_cath_treatment
92941	cardiac_cath_treatment
92943	cardiac_cath_treatment
92944	cardiac_cath_treatment
92973	cardiac_cath_treatment
92975	cardiac_cath_treatment
92977	cardiac_cath_treatment
93015	stress_test
75571	cardiac_ct
93005	EKG
84484	myocard_lab
82553	myocard_lab
93303	echo
93304	echo
93312	echo
93314	echo
93325	echo
83874	myocard_lab
82550	myocard_lab
33510	CABG
33511	CABG
33512	CABG
33513	CABG
33514	CABG
33515	CABG
33516	CABG
33517	CABG
33518	CABG
33519	CABG
33520	CABG
33521	CABG
33522	CABG
33523	CABG
33524	CABG
33525	CABG
33526	CABG
33527	CABG
33528	CABG
33529	CABG
33530	CABG
33531	CABG
33532	CABG
33533	CABG
33534	CABG
33535	CABG
33536	CABG
