# Supplementary material for: Gender-based time discrepancy in diagnosis of coronary artery disease based on data analytics of electronic medical records
Source: Front Cardiovasc Med. 2022 Nov 24;9:969325. doi: 10.3389/fcvm.2022.969325 (PMC9729739; doi:10.3389/fcvm.2022.969325)
Supplement: Supplementary file 4 [file Table_4.CSV]

Paieint	date	date	gender	Path(event1)	Path(event2)
*NOTE: HAS BEEN REMOVED	11/1/12	7/28/14	M	EKG	CARDIOVASCULAR
*	11/1/12	4/2/17	M	EKG	ANTICOAGULANTS
	11/1/12	10/11/13	M	EKG	ASPIRIN
	11/1/12	7/27/14	M	EKG	NITRATE
	11/1/12	7/27/14	M	EKG	STATIN
	7/28/14	7/26/15	M	CARDIOVASCULAR	EKG
	7/28/14	4/2/17	M	CARDIOVASCULAR	ANTICOAGULANTS
	7/28/14	2/7/17	M	CARDIOVASCULAR	ASPIRIN
	7/28/14	2/7/17	M	CARDIOVASCULAR	STATIN
	4/2/17	4/2/17	M	ANTICOAGULANTS	EKG
	4/2/17	7/7/17	M	ANTICOAGULANTS	ASPIRIN
	10/11/13	7/27/14	M	ASPIRIN	EKG
	10/11/13	7/28/14	M	ASPIRIN	CARDIOVASCULAR
	10/11/13	4/2/17	M	ASPIRIN	ANTICOAGULANTS
	10/11/13	7/27/14	M	ASPIRIN	NITRATE
	10/11/13	7/27/14	M	ASPIRIN	STATIN
	7/27/14	7/27/14	M	NITRATE	EKG
	7/27/14	7/28/14	M	NITRATE	CARDIOVASCULAR
	7/27/14	4/2/17	M	NITRATE	ANTICOAGULANTS
	7/27/14	2/7/17	M	NITRATE	ASPIRIN
	7/27/14	7/28/14	M	NITRATE	STATIN
	7/27/14	7/27/14	M	STATIN	EKG
	7/27/14	7/28/14	M	STATIN	CARDIOVASCULAR
	7/27/14	4/2/17	M	STATIN	ANTICOAGULANTS
	7/27/14	7/27/14	M	STATIN	ASPIRIN
	7/27/14	7/27/14	M	STATIN	NITRATE
	4/15/17	6/29/17	M	cardiac_cath_diagnosis	EKG
	3/11/17	4/15/17	M	EKG	cardiac_cath_diagnosis
	3/11/17	3/24/17	M	EKG	ANTICOAGULANTS
	3/11/17	3/11/17	M	EKG	BETA-BLOCKERS
	3/11/17	4/15/17	M	EKG	NITRATE
	3/23/12	4/15/17	M	CARDIOVASCULAR	cardiac_cath_diagnosis
	3/23/12	3/11/17	M	CARDIOVASCULAR	EKG
	3/23/12	3/24/17	M	CARDIOVASCULAR	ANTICOAGULANTS
	3/23/12	3/11/17	M	CARDIOVASCULAR	BETA-BLOCKERS
	3/23/12	4/15/17	M	CARDIOVASCULAR	NITRATE
	3/23/12	3/1/17	M	CARDIOVASCULAR	STATIN
	3/24/17	4/15/17	M	ANTICOAGULANTS	cardiac_cath_diagnosis
	3/24/17	3/30/17	M	ANTICOAGULANTS	EKG
	3/24/17	4/15/17	M	ANTICOAGULANTS	NITRATE
	3/11/17	4/15/17	M	BETA-BLOCKERS	cardiac_cath_diagnosis
	3/11/17	3/21/17	M	BETA-BLOCKERS	EKG
	3/11/17	3/24/17	M	BETA-BLOCKERS	ANTICOAGULANTS
	3/11/17	4/15/17	M	BETA-BLOCKERS	NITRATE
	4/15/17	4/15/17	M	NITRATE	cardiac_cath_diagnosis
	4/15/17	6/29/17	M	NITRATE	EKG
	3/1/17	4/15/17	M	STATIN	cardiac_cath_diagnosis
	3/1/17	3/11/17	M	STATIN	EKG
	3/1/17	3/24/17	M	STATIN	ANTICOAGULANTS
	3/1/17	3/11/17	M	STATIN	BETA-BLOCKERS
	3/1/17	4/15/17	M	STATIN	NITRATE
	6/9/12	6/13/13	F	EKG	CARDIOVASCULAR
	6/9/12	6/13/13	F	EKG	ANTICOAGULANTS
	6/9/12	6/12/13	F	EKG	ASPIRIN
	6/9/12	6/13/13	F	EKG	BETA-BLOCKERS
	6/9/12	6/13/13	F	EKG	CARDIAC-DRUGS
	6/9/12	6/13/13	F	EKG	NITRATE
	6/9/12	8/18/14	F	EKG	ANTIPLATELET
	6/9/12	6/13/13	F	EKG	STATIN
	6/13/13	8/17/14	F	CARDIOVASCULAR	EKG
	6/13/13	6/13/13	F	CARDIOVASCULAR	ANTICOAGULANTS
	6/13/13	5/27/16	F	CARDIOVASCULAR	ASPIRIN
	6/13/13	6/13/13	F	CARDIOVASCULAR	BETA-BLOCKERS
	6/13/13	6/13/13	F	CARDIOVASCULAR	CARDIAC-DRUGS
	6/13/13	6/13/13	F	CARDIOVASCULAR	NITRATE
	6/13/13	8/18/14	F	CARDIOVASCULAR	ANTIPLATELET
	6/13/13	6/13/13	F	CARDIOVASCULAR	STATIN
	6/13/13	8/17/14	F	ANTICOAGULANTS	EKG
	6/13/13	8/18/14	F	ANTICOAGULANTS	CARDIOVASCULAR
	6/13/13	5/27/16	F	ANTICOAGULANTS	ASPIRIN
	6/13/13	6/13/13	F	ANTICOAGULANTS	BETA-BLOCKERS
	6/13/13	8/18/14	F	ANTICOAGULANTS	CARDIAC-DRUGS
	6/13/13	8/18/14	F	ANTICOAGULANTS	NITRATE
	6/13/13	8/18/14	F	ANTICOAGULANTS	ANTIPLATELET
	6/13/13	8/19/14	F	ANTICOAGULANTS	STATIN
	5/30/12	6/9/12	F	ASPIRIN	EKG
	5/30/12	6/13/13	F	ASPIRIN	CARDIOVASCULAR
	5/30/12	6/13/13	F	ASPIRIN	ANTICOAGULANTS
	5/30/12	6/13/13	F	ASPIRIN	BETA-BLOCKERS
	5/30/12	6/13/13	F	ASPIRIN	CARDIAC-DRUGS
	5/30/12	6/13/13	F	ASPIRIN	NITRATE
	5/30/12	8/18/14	F	ASPIRIN	ANTIPLATELET
	5/30/12	6/13/13	F	ASPIRIN	STATIN
	6/13/13	8/17/14	F	BETA-BLOCKERS	EKG
	6/13/13	8/18/14	F	BETA-BLOCKERS	CARDIOVASCULAR
	6/13/13	8/18/14	F	BETA-BLOCKERS	ANTICOAGULANTS
	6/13/13	5/27/16	F	BETA-BLOCKERS	ASPIRIN
	6/13/13	8/18/14	F	BETA-BLOCKERS	CARDIAC-DRUGS
	6/13/13	8/18/14	F	BETA-BLOCKERS	NITRATE
	6/13/13	8/18/14	F	BETA-BLOCKERS	ANTIPLATELET
	6/13/13	8/19/14	F	BETA-BLOCKERS	STATIN
	6/13/13	8/17/14	F	CARDIAC-DRUGS	EKG
	6/13/13	8/18/14	F	CARDIAC-DRUGS	CARDIOVASCULAR
	6/13/13	6/13/13	F	CARDIAC-DRUGS	ANTICOAGULANTS
	6/13/13	5/27/16	F	CARDIAC-DRUGS	ASPIRIN
	6/13/13	6/13/13	F	CARDIAC-DRUGS	BETA-BLOCKERS
	6/13/13	6/13/13	F	CARDIAC-DRUGS	NITRATE
	6/13/13	8/18/14	F	CARDIAC-DRUGS	ANTIPLATELET
	6/13/13	6/13/13	F	CARDIAC-DRUGS	STATIN
	6/13/13	8/17/14	F	NITRATE	EKG
	6/13/13	8/18/14	F	NITRATE	CARDIOVASCULAR
	6/13/13	6/13/13	F	NITRATE	ANTICOAGULANTS
	6/13/13	5/27/16	F	NITRATE	ASPIRIN
	6/13/13	6/13/13	F	NITRATE	BETA-BLOCKERS
	6/13/13	8/18/14	F	NITRATE	CARDIAC-DRUGS
	6/13/13	8/18/14	F	NITRATE	ANTIPLATELET
	6/13/13	8/19/14	F	NITRATE	STATIN
	8/18/14	8/18/14	F	ANTIPLATELET	EKG
	8/18/14	8/19/14	F	ANTIPLATELET	CARDIOVASCULAR
	8/18/14	8/18/14	F	ANTIPLATELET	ANTICOAGULANTS
	8/18/14	5/27/16	F	ANTIPLATELET	ASPIRIN
	8/18/14	8/18/14	F	ANTIPLATELET	BETA-BLOCKERS
	8/18/14	8/18/14	F	ANTIPLATELET	CARDIAC-DRUGS
	8/18/14	8/18/14	F	ANTIPLATELET	NITRATE
	8/18/14	8/19/14	F	ANTIPLATELET	STATIN
	6/13/13	8/17/14	F	STATIN	EKG
	6/13/13	8/18/14	F	STATIN	CARDIOVASCULAR
	6/13/13	6/13/13	F	STATIN	ANTICOAGULANTS
	6/13/13	5/27/16	F	STATIN	ASPIRIN
	6/13/13	6/13/13	F	STATIN	BETA-BLOCKERS
	6/13/13	8/18/14	F	STATIN	CARDIAC-DRUGS
	6/13/13	6/13/13	F	STATIN	NITRATE
	6/13/13	8/18/14	F	STATIN	ANTIPLATELET
	5/26/17	6/23/17	M	EKG	CARDIOVASCULAR
	5/26/17	5/29/17	M	EKG	ANTICOAGULANTS
	6/23/17	7/8/17	M	CARDIOVASCULAR	ANTICOAGULANTS
	5/29/17	6/23/17	M	ANTICOAGULANTS	CARDIOVASCULAR
	9/1/12	9/1/12	F	cardiac_cath_diagnosis	cardiac_cath_treatment
	9/1/12	11/13/12	F	cardiac_cath_diagnosis	EKG
	9/1/12	9/1/12	F	cardiac_cath_diagnosis	CARDIOVASCULAR
	9/1/12	9/1/12	F	cardiac_cath_diagnosis	ANTICOAGULANTS
	9/1/12	9/1/12	F	cardiac_cath_diagnosis	ASPIRIN
	9/1/12	9/1/12	F	cardiac_cath_diagnosis	BETA-BLOCKERS
	9/1/12	9/1/12	F	cardiac_cath_diagnosis	CARDIAC-DRUGS
	9/1/12	11/13/12	F	cardiac_cath_diagnosis	RANOLAZINE
	9/1/12	9/1/12	F	cardiac_cath_diagnosis	NITRATE
	9/1/12	9/1/12	F	cardiac_cath_diagnosis	ANTIPLATELET
	9/1/12	9/3/12	F	cardiac_cath_diagnosis	STATIN
	9/1/12	11/13/12	F	cardiac_cath_treatment	EKG
	9/1/12	9/1/12	F	cardiac_cath_treatment	CARDIOVASCULAR
	9/1/12	9/1/12	F	cardiac_cath_treatment	ANTICOAGULANTS
	9/1/12	9/1/12	F	cardiac_cath_treatment	ASPIRIN
	9/1/12	9/1/12	F	cardiac_cath_treatment	BETA-BLOCKERS
	9/1/12	9/1/12	F	cardiac_cath_treatment	CARDIAC-DRUGS
	9/1/12	11/13/12	F	cardiac_cath_treatment	RANOLAZINE
	9/1/12	9/1/12	F	cardiac_cath_treatment	NITRATE
	9/1/12	9/1/12	F	cardiac_cath_treatment	ANTIPLATELET
	9/1/12	9/3/12	F	cardiac_cath_treatment	STATIN
	8/23/12	9/1/12	F	EKG	cardiac_cath_diagnosis
	8/23/12	9/1/12	F	EKG	cardiac_cath_treatment
	8/23/12	9/1/12	F	EKG	CARDIOVASCULAR
	8/23/12	9/1/12	F	EKG	ANTICOAGULANTS
	8/23/12	9/1/12	F	EKG	ASPIRIN
	8/23/12	9/1/12	F	EKG	BETA-BLOCKERS
	8/23/12	9/1/12	F	EKG	CARDIAC-DRUGS
	8/23/12	11/13/12	F	EKG	RANOLAZINE
	8/23/12	9/1/12	F	EKG	NITRATE
	8/23/12	9/1/12	F	EKG	ANTIPLATELET
	8/23/12	9/3/12	F	EKG	STATIN
	1/4/12	9/1/12	F	CARDIOVASCULAR	cardiac_cath_diagnosis
	1/4/12	9/1/12	F	CARDIOVASCULAR	cardiac_cath_treatment
	1/4/12	8/23/12	F	CARDIOVASCULAR	EKG
	1/4/12	9/1/12	F	CARDIOVASCULAR	ANTICOAGULANTS
	1/4/12	9/1/12	F	CARDIOVASCULAR	ASPIRIN
	1/4/12	3/7/12	F	CARDIOVASCULAR	BETA-BLOCKERS
	1/4/12	3/7/12	F	CARDIOVASCULAR	CARDIAC-DRUGS
	1/4/12	1/29/12	F	CARDIOVASCULAR	RANOLAZINE
	1/4/12	3/6/12	F	CARDIOVASCULAR	NITRATE
	1/4/12	9/1/12	F	CARDIOVASCULAR	ANTIPLATELET
	1/4/12	2/23/12	F	CARDIOVASCULAR	STATIN
	9/1/12	11/13/12	F	ANTICOAGULANTS	EKG
	9/1/12	9/1/12	F	ANTICOAGULANTS	CARDIOVASCULAR
	9/1/12	9/1/12	F	ANTICOAGULANTS	ASPIRIN
	9/1/12	9/2/12	F	ANTICOAGULANTS	BETA-BLOCKERS
	9/1/12	11/17/12	F	ANTICOAGULANTS	CARDIAC-DRUGS
	9/1/12	11/13/12	F	ANTICOAGULANTS	RANOLAZINE
	9/1/12	9/1/12	F	ANTICOAGULANTS	NITRATE
	9/1/12	9/2/12	F	ANTICOAGULANTS	ANTIPLATELET
	9/1/12	9/3/12	F	ANTICOAGULANTS	STATIN
	9/1/12	11/13/12	F	ASPIRIN	EKG
	9/1/12	9/2/12	F	ASPIRIN	CARDIOVASCULAR
	9/1/12	9/3/12	F	ASPIRIN	ANTICOAGULANTS
	9/1/12	9/2/12	F	ASPIRIN	BETA-BLOCKERS
	9/1/12	11/17/12	F	ASPIRIN	CARDIAC-DRUGS
	9/1/12	11/13/12	F	ASPIRIN	RANOLAZINE
	9/1/12	9/2/12	F	ASPIRIN	NITRATE
	9/1/12	9/2/12	F	ASPIRIN	ANTIPLATELET
	9/1/12	9/3/12	F	ASPIRIN	STATIN
	3/7/12	9/1/12	F	BETA-BLOCKERS	cardiac_cath_diagnosis
	3/7/12	9/1/12	F	BETA-BLOCKERS	cardiac_cath_treatment
	3/7/12	8/23/12	F	BETA-BLOCKERS	EKG
	3/7/12	3/7/12	F	BETA-BLOCKERS	CARDIOVASCULAR
	3/7/12	9/1/12	F	BETA-BLOCKERS	ANTICOAGULANTS
	3/7/12	9/1/12	F	BETA-BLOCKERS	ASPIRIN
	3/7/12	7/7/12	F	BETA-BLOCKERS	CARDIAC-DRUGS
	3/7/12	11/13/12	F	BETA-BLOCKERS	RANOLAZINE
	3/7/12	3/7/12	F	BETA-BLOCKERS	NITRATE
	3/7/12	9/1/12	F	BETA-BLOCKERS	ANTIPLATELET
	3/7/12	3/7/12	F	BETA-BLOCKERS	STATIN
	11/22/11	9/1/12	F	CARDIAC-DRUGS	cardiac_cath_diagnosis
	11/22/11	9/1/12	F	CARDIAC-DRUGS	cardiac_cath_treatment
	11/22/11	8/23/12	F	CARDIAC-DRUGS	EKG
	11/22/11	1/4/12	F	CARDIAC-DRUGS	CARDIOVASCULAR
	11/22/11	9/1/12	F	CARDIAC-DRUGS	ANTICOAGULANTS
	11/22/11	9/1/12	F	CARDIAC-DRUGS	ASPIRIN
	11/22/11	3/7/12	F	CARDIAC-DRUGS	BETA-BLOCKERS
	11/22/11	1/29/12	F	CARDIAC-DRUGS	RANOLAZINE
	11/22/11	3/6/12	F	CARDIAC-DRUGS	NITRATE
	11/22/11	9/1/12	F	CARDIAC-DRUGS	ANTIPLATELET
	11/22/11	2/23/12	F	CARDIAC-DRUGS	STATIN
	1/29/12	9/1/12	F	RANOLAZINE	cardiac_cath_diagnosis
	1/29/12	9/1/12	F	RANOLAZINE	cardiac_cath_treatment
	1/29/12	8/23/12	F	RANOLAZINE	EKG
	1/29/12	3/6/12	F	RANOLAZINE	CARDIOVASCULAR
	1/29/12	9/1/12	F	RANOLAZINE	ANTICOAGULANTS
	1/29/12	9/1/12	F	RANOLAZINE	ASPIRIN
	1/29/12	3/7/12	F	RANOLAZINE	BETA-BLOCKERS
	1/29/12	3/7/12	F	RANOLAZINE	CARDIAC-DRUGS
	1/29/12	3/6/12	F	RANOLAZINE	NITRATE
	1/29/12	9/1/12	F	RANOLAZINE	ANTIPLATELET
	1/29/12	2/23/12	F	RANOLAZINE	STATIN
	3/6/12	9/1/12	F	NITRATE	cardiac_cath_diagnosis
	3/6/12	9/1/12	F	NITRATE	cardiac_cath_treatment
	3/6/12	8/23/12	F	NITRATE	EKG
	3/6/12	3/6/12	F	NITRATE	CARDIOVASCULAR
	3/6/12	9/1/12	F	NITRATE	ANTICOAGULANTS
	3/6/12	9/1/12	F	NITRATE	ASPIRIN
	3/6/12	3/7/12	F	NITRATE	BETA-BLOCKERS
	3/6/12	3/7/12	F	NITRATE	CARDIAC-DRUGS
	3/6/12	3/6/12	F	NITRATE	RANOLAZINE
	3/6/12	9/1/12	F	NITRATE	ANTIPLATELET
	3/6/12	3/7/12	F	NITRATE	STATIN
	9/1/12	11/13/12	F	ANTIPLATELET	EKG
	9/1/12	9/1/12	F	ANTIPLATELET	CARDIOVASCULAR
	9/1/12	9/1/12	F	ANTIPLATELET	ANTICOAGULANTS
	9/1/12	9/1/12	F	ANTIPLATELET	ASPIRIN
	9/1/12	9/2/12	F	ANTIPLATELET	BETA-BLOCKERS
	9/1/12	11/17/12	F	ANTIPLATELET	CARDIAC-DRUGS
	9/1/12	11/13/12	F	ANTIPLATELET	RANOLAZINE
	9/1/12	9/1/12	F	ANTIPLATELET	NITRATE
	9/1/12	9/3/12	F	ANTIPLATELET	STATIN
	2/23/12	9/1/12	F	STATIN	cardiac_cath_diagnosis
	2/23/12	9/1/12	F	STATIN	cardiac_cath_treatment
	2/23/12	8/23/12	F	STATIN	EKG
	2/23/12	3/6/12	F	STATIN	CARDIOVASCULAR
	2/23/12	9/1/12	F	STATIN	ANTICOAGULANTS
	2/23/12	9/1/12	F	STATIN	ASPIRIN
	2/23/12	3/7/12	F	STATIN	BETA-BLOCKERS
	2/23/12	3/7/12	F	STATIN	CARDIAC-DRUGS
	2/23/12	3/4/12	F	STATIN	RANOLAZINE
	2/23/12	3/6/12	F	STATIN	NITRATE
	2/23/12	9/1/12	F	STATIN	ANTIPLATELET
	5/16/16	1/25/17	F	cardiac_cath_diagnosis	EKG
	5/16/16	6/12/16	F	cardiac_cath_diagnosis	CARDIOVASCULAR
	5/16/16	5/17/16	F	cardiac_cath_diagnosis	ANTICOAGULANTS
	5/16/16	1/25/17	F	cardiac_cath_diagnosis	ASPIRIN
	5/16/16	8/12/16	F	cardiac_cath_diagnosis	BETA-BLOCKERS
	5/16/16	8/12/16	F	cardiac_cath_diagnosis	CARDIAC-DRUGS
	5/16/16	8/12/16	F	cardiac_cath_diagnosis	STATIN
	1/18/16	5/16/16	F	EKG	cardiac_cath_diagnosis
	1/18/16	2/8/16	F	EKG	CARDIOVASCULAR
	1/18/16	1/19/16	F	EKG	ANTICOAGULANTS
	1/18/16	1/25/17	F	EKG	ASPIRIN
	1/18/16	8/12/16	F	EKG	BETA-BLOCKERS
	1/18/16	5/16/16	F	EKG	CARDIAC-DRUGS
	1/18/16	5/16/16	F	EKG	NITRATE
	1/18/16	2/8/16	F	EKG	STATIN
	12/5/12	5/16/16	F	CARDIOVASCULAR	cardiac_cath_diagnosis
	12/5/12	1/18/16	F	CARDIOVASCULAR	EKG
	12/5/12	2/3/13	F	CARDIOVASCULAR	ANTICOAGULANTS
	12/5/12	1/25/17	F	CARDIOVASCULAR	ASPIRIN
	12/5/12	7/3/13	F	CARDIOVASCULAR	BETA-BLOCKERS
	12/5/12	7/25/13	F	CARDIOVASCULAR	CARDIAC-DRUGS
	12/5/12	5/16/16	F	CARDIOVASCULAR	NITRATE
	12/5/12	12/16/13	F	CARDIOVASCULAR	STATIN
	10/3/12	5/16/16	F	ANTICOAGULANTS	cardiac_cath_diagnosis
	10/3/12	1/18/16	F	ANTICOAGULANTS	EKG
	10/3/12	12/5/12	F	ANTICOAGULANTS	CARDIOVASCULAR
	10/3/12	1/25/17	F	ANTICOAGULANTS	ASPIRIN
	10/3/12	10/3/12	F	ANTICOAGULANTS	BETA-BLOCKERS
	10/3/12	7/25/13	F	ANTICOAGULANTS	CARDIAC-DRUGS
	10/3/12	5/16/16	F	ANTICOAGULANTS	NITRATE
	10/3/12	12/16/13	F	ANTICOAGULANTS	STATIN
	1/25/17	2/15/17	F	ASPIRIN	EKG
	1/25/17	1/25/17	F	ASPIRIN	CARDIOVASCULAR
	1/25/17	1/25/17	F	ASPIRIN	ANTICOAGULANTS
	1/25/17	1/25/17	F	ASPIRIN	BETA-BLOCKERS
	1/25/17	1/26/17	F	ASPIRIN	CARDIAC-DRUGS
	1/25/17	1/28/17	F	ASPIRIN	STATIN
	7/4/12	5/16/16	F	BETA-BLOCKERS	cardiac_cath_diagnosis
	7/4/12	1/18/16	F	BETA-BLOCKERS	EKG
	7/4/12	12/5/12	F	BETA-BLOCKERS	CARDIOVASCULAR
	7/4/12	10/3/12	F	BETA-BLOCKERS	ANTICOAGULANTS
	7/4/12	1/25/17	F	BETA-BLOCKERS	ASPIRIN
	7/4/12	7/25/13	F	BETA-BLOCKERS	CARDIAC-DRUGS
	7/4/12	5/16/16	F	BETA-BLOCKERS	NITRATE
	7/4/12	12/16/13	F	BETA-BLOCKERS	STATIN
	7/25/13	5/16/16	F	CARDIAC-DRUGS	cardiac_cath_diagnosis
	7/25/13	1/18/16	F	CARDIAC-DRUGS	EKG
	7/25/13	3/30/15	F	CARDIAC-DRUGS	CARDIOVASCULAR
	7/25/13	8/8/13	F	CARDIAC-DRUGS	ANTICOAGULANTS
	7/25/13	1/25/17	F	CARDIAC-DRUGS	ASPIRIN
	7/25/13	8/5/13	F	CARDIAC-DRUGS	BETA-BLOCKERS
	7/25/13	5/16/16	F	CARDIAC-DRUGS	NITRATE
	7/25/13	12/16/13	F	CARDIAC-DRUGS	STATIN
	5/16/16	5/16/16	F	NITRATE	cardiac_cath_diagnosis
	5/16/16	1/25/17	F	NITRATE	EKG
	5/16/16	6/12/16	F	NITRATE	CARDIOVASCULAR
	5/16/16	5/16/16	F	NITRATE	ANTICOAGULANTS
	5/16/16	1/25/17	F	NITRATE	ASPIRIN
	5/16/16	8/12/16	F	NITRATE	BETA-BLOCKERS
	5/16/16	8/12/16	F	NITRATE	CARDIAC-DRUGS
	5/16/16	8/12/16	F	NITRATE	STATIN
	12/16/13	5/16/16	F	STATIN	cardiac_cath_diagnosis
	12/16/13	1/18/16	F	STATIN	EKG
	12/16/13	3/30/15	F	STATIN	CARDIOVASCULAR
	12/16/13	12/19/13	F	STATIN	ANTICOAGULANTS
	12/16/13	1/25/17	F	STATIN	ASPIRIN
	12/16/13	11/10/14	F	STATIN	BETA-BLOCKERS
	12/16/13	1/1/14	F	STATIN	CARDIAC-DRUGS
	12/16/13	5/16/16	F	STATIN	NITRATE
	9/14/11	4/23/12	F	EKG	BETA-BLOCKERS
	9/14/11	9/10/12	F	EKG	STATIN
	4/23/12	9/10/12	F	BETA-BLOCKERS	EKG
	4/23/12	9/10/12	F	BETA-BLOCKERS	STATIN
	9/10/12	9/18/13	F	STATIN	EKG
	9/10/12	4/23/13	F	STATIN	BETA-BLOCKERS
	4/1/12	5/28/12	M	EKG	CARDIOVASCULAR
	4/1/12	7/13/15	M	EKG	ANTICOAGULANTS
	4/1/12	2/1/15	M	EKG	ASPIRIN
	4/1/12	6/25/12	M	EKG	BETA-BLOCKERS
	4/1/12	2/1/15	M	EKG	CARDIAC-DRUGS
	4/1/12	10/14/12	M	EKG	STATIN
	5/28/12	1/8/15	M	CARDIOVASCULAR	EKG
	5/28/12	7/13/15	M	CARDIOVASCULAR	ANTICOAGULANTS
	5/28/12	2/1/15	M	CARDIOVASCULAR	ASPIRIN
	5/28/12	6/25/12	M	CARDIOVASCULAR	BETA-BLOCKERS
	5/28/12	2/1/15	M	CARDIOVASCULAR	CARDIAC-DRUGS
	5/28/12	10/14/12	M	CARDIOVASCULAR	STATIN
	7/13/15	1/14/16	M	ANTICOAGULANTS	EKG
	7/13/15	8/21/15	M	ANTICOAGULANTS	CARDIOVASCULAR
	7/13/15	11/21/15	M	ANTICOAGULANTS	BETA-BLOCKERS
	7/13/15	1/18/16	M	ANTICOAGULANTS	CARDIAC-DRUGS
	7/13/15	7/18/15	M	ANTICOAGULANTS	STATIN
	2/1/15	2/1/15	M	ASPIRIN	EKG
	2/1/15	7/9/15	M	ASPIRIN	CARDIOVASCULAR
	2/1/15	7/13/15	M	ASPIRIN	ANTICOAGULANTS
	2/1/15	2/1/15	M	ASPIRIN	BETA-BLOCKERS
	2/1/15	2/1/15	M	ASPIRIN	CARDIAC-DRUGS
	2/1/15	4/17/15	M	ASPIRIN	STATIN
	6/25/12	1/8/15	M	BETA-BLOCKERS	EKG
	6/25/12	7/8/12	M	BETA-BLOCKERS	CARDIOVASCULAR
	6/25/12	7/13/15	M	BETA-BLOCKERS	ANTICOAGULANTS
	6/25/12	2/1/15	M	BETA-BLOCKERS	ASPIRIN
	6/25/12	2/1/15	M	BETA-BLOCKERS	CARDIAC-DRUGS
	6/25/12	10/14/12	M	BETA-BLOCKERS	STATIN
	2/1/15	1/14/16	M	CARDIAC-DRUGS	EKG
	2/1/15	7/9/15	M	CARDIAC-DRUGS	CARDIOVASCULAR
	2/1/15	7/13/15	M	CARDIAC-DRUGS	ANTICOAGULANTS
	2/1/15	3/7/15	M	CARDIAC-DRUGS	BETA-BLOCKERS
	2/1/15	4/17/15	M	CARDIAC-DRUGS	STATIN
	10/14/12	1/8/15	M	STATIN	EKG
	10/14/12	12/24/12	M	STATIN	CARDIOVASCULAR
	10/14/12	7/13/15	M	STATIN	ANTICOAGULANTS
	10/14/12	2/1/15	M	STATIN	ASPIRIN
	10/14/12	10/29/12	M	STATIN	BETA-BLOCKERS
	10/14/12	2/1/15	M	STATIN	CARDIAC-DRUGS
	10/25/12	10/26/12	M	EKG	ANTICOAGULANTS
	10/25/12	10/28/12	M	EKG	CARDIAC-DRUGS
	10/26/12	10/28/12	M	ANTICOAGULANTS	CARDIAC-DRUGS
	10/8/16	10/8/16	F	EKG	CARDIOVASCULAR
	10/8/16	10/17/16	F	EKG	ANTICOAGULANTS
	10/8/16	10/12/16	F	EKG	BETA-BLOCKERS
	10/8/16	10/8/16	F	EKG	CARDIAC-DRUGS
	10/8/16	10/8/16	F	EKG	STATIN
	10/8/16	10/17/16	F	CARDIOVASCULAR	ANTICOAGULANTS
	10/8/16	10/12/16	F	CARDIOVASCULAR	BETA-BLOCKERS
	10/8/16	10/11/16	F	CARDIOVASCULAR	CARDIAC-DRUGS
	10/17/16	10/23/16	F	ANTICOAGULANTS	CARDIOVASCULAR
	10/12/16	10/23/16	F	BETA-BLOCKERS	CARDIOVASCULAR
	10/12/16	10/17/16	F	BETA-BLOCKERS	ANTICOAGULANTS
	10/8/16	10/8/16	F	CARDIAC-DRUGS	CARDIOVASCULAR
	10/8/16	10/17/16	F	CARDIAC-DRUGS	ANTICOAGULANTS
	10/8/16	10/12/16	F	CARDIAC-DRUGS	BETA-BLOCKERS
	10/8/16	10/8/16	F	CARDIAC-DRUGS	STATIN
	10/8/16	10/8/16	F	STATIN	CARDIOVASCULAR
	10/8/16	10/17/16	F	STATIN	ANTICOAGULANTS
	10/8/16	10/12/16	F	STATIN	BETA-BLOCKERS
	10/8/16	10/11/16	F	STATIN	CARDIAC-DRUGS
	5/5/16	9/1/16	F	cardiac_cath_diagnosis	EKG
	9/17/14	9/22/14	F	EKG	CARDIOVASCULAR
	9/17/14	9/18/14	F	EKG	ANTICOAGULANTS
	9/17/14	9/22/14	F	EKG	BETA-BLOCKERS
	9/17/14	9/17/14	F	CARDIOVASCULAR	EKG
	9/17/14	9/18/14	F	CARDIOVASCULAR	ANTICOAGULANTS
	9/17/14	9/17/14	F	CARDIOVASCULAR	BETA-BLOCKERS
	9/17/14	9/17/14	F	CARDIOVASCULAR	CARDIAC-DRUGS
	9/18/14	12/31/14	F	ANTICOAGULANTS	EKG
	9/18/14	9/22/14	F	ANTICOAGULANTS	CARDIOVASCULAR
	9/18/14	9/22/14	F	ANTICOAGULANTS	BETA-BLOCKERS
	9/17/14	9/17/14	F	BETA-BLOCKERS	EKG
	9/17/14	9/22/14	F	BETA-BLOCKERS	CARDIOVASCULAR
	9/17/14	9/18/14	F	BETA-BLOCKERS	ANTICOAGULANTS
	9/17/14	9/17/14	F	CARDIAC-DRUGS	EKG
	9/17/14	9/22/14	F	CARDIAC-DRUGS	CARDIOVASCULAR
	9/17/14	9/18/14	F	CARDIAC-DRUGS	ANTICOAGULANTS
	9/17/14	9/17/14	F	CARDIAC-DRUGS	BETA-BLOCKERS
	4/22/14	8/3/14	F	EKG	CARDIOVASCULAR
	4/22/14	7/9/15	F	EKG	ANTICOAGULANTS
	4/22/14	10/13/14	F	EKG	ASPIRIN
	4/22/14	8/3/14	F	EKG	BETA-BLOCKERS
	4/22/14	8/3/14	F	EKG	CARDIAC-DRUGS
	4/22/14	2/17/15	F	EKG	NITRATE
	4/22/14	9/21/14	F	EKG	STATIN
	4/15/12	4/22/14	F	CARDIOVASCULAR	EKG
	4/15/12	7/9/15	F	CARDIOVASCULAR	ANTICOAGULANTS
	4/15/12	10/17/12	F	CARDIOVASCULAR	ASPIRIN
	4/15/12	12/26/12	F	CARDIOVASCULAR	BETA-BLOCKERS
	4/15/12	1/7/13	F	CARDIOVASCULAR	CARDIAC-DRUGS
	4/15/12	8/30/12	F	CARDIOVASCULAR	NITRATE
	4/15/12	7/29/12	F	CARDIOVASCULAR	ANTIPLATELET
	4/15/12	6/14/12	F	CARDIOVASCULAR	STATIN
	7/9/15	4/11/17	F	ANTICOAGULANTS	EKG
	7/9/15	7/12/15	F	ANTICOAGULANTS	CARDIOVASCULAR
	7/9/15	1/13/16	F	ANTICOAGULANTS	ASPIRIN
	7/9/15	7/12/15	F	ANTICOAGULANTS	BETA-BLOCKERS
	7/9/15	7/12/15	F	ANTICOAGULANTS	CARDIAC-DRUGS
	7/9/15	1/5/16	F	ANTICOAGULANTS	NITRATE
	7/9/15	9/27/15	F	ANTICOAGULANTS	STATIN
	10/17/12	4/22/14	F	ASPIRIN	EKG
	10/17/12	10/6/13	F	ASPIRIN	CARDIOVASCULAR
	10/17/12	7/9/15	F	ASPIRIN	ANTICOAGULANTS
	10/17/12	12/26/12	F	ASPIRIN	BETA-BLOCKERS
	10/17/12	1/7/13	F	ASPIRIN	CARDIAC-DRUGS
	10/17/12	9/22/13	F	ASPIRIN	NITRATE
	10/17/12	10/17/12	F	ASPIRIN	STATIN
	12/4/11	4/22/14	F	BETA-BLOCKERS	EKG
	12/4/11	4/15/12	F	BETA-BLOCKERS	CARDIOVASCULAR
	12/4/11	7/9/15	F	BETA-BLOCKERS	ANTICOAGULANTS
	12/4/11	10/17/12	F	BETA-BLOCKERS	ASPIRIN
	12/4/11	1/7/13	F	BETA-BLOCKERS	CARDIAC-DRUGS
	12/4/11	8/30/12	F	BETA-BLOCKERS	NITRATE
	12/4/11	12/4/11	F	BETA-BLOCKERS	ANTIPLATELET
	12/4/11	6/14/12	F	BETA-BLOCKERS	STATIN
	1/7/13	4/22/14	F	CARDIAC-DRUGS	EKG
	1/7/13	10/6/13	F	CARDIAC-DRUGS	CARDIOVASCULAR
	1/7/13	7/9/15	F	CARDIAC-DRUGS	ANTICOAGULANTS
	1/7/13	7/22/13	F	CARDIAC-DRUGS	ASPIRIN
	1/7/13	5/12/13	F	CARDIAC-DRUGS	BETA-BLOCKERS
	1/7/13	9/22/13	F	CARDIAC-DRUGS	NITRATE
	1/7/13	2/17/14	F	CARDIAC-DRUGS	STATIN
	8/30/12	4/22/14	F	NITRATE	EKG
	8/30/12	9/16/12	F	NITRATE	CARDIOVASCULAR
	8/30/12	7/9/15	F	NITRATE	ANTICOAGULANTS
	8/30/12	10/17/12	F	NITRATE	ASPIRIN
	8/30/12	12/26/12	F	NITRATE	BETA-BLOCKERS
	8/30/12	1/7/13	F	NITRATE	CARDIAC-DRUGS
	8/30/12	10/17/12	F	NITRATE	STATIN
	12/4/11	4/22/14	F	ANTIPLATELET	EKG
	12/4/11	4/15/12	F	ANTIPLATELET	CARDIOVASCULAR
	12/4/11	7/9/15	F	ANTIPLATELET	ANTICOAGULANTS
	12/4/11	10/17/12	F	ANTIPLATELET	ASPIRIN
	12/4/11	12/26/12	F	ANTIPLATELET	BETA-BLOCKERS
	12/4/11	1/7/13	F	ANTIPLATELET	CARDIAC-DRUGS
	12/4/11	8/30/12	F	ANTIPLATELET	NITRATE
	12/4/11	6/14/12	F	ANTIPLATELET	STATIN
	6/14/12	4/22/14	F	STATIN	EKG
	6/14/12	9/16/12	F	STATIN	CARDIOVASCULAR
	6/14/12	7/9/15	F	STATIN	ANTICOAGULANTS
	6/14/12	10/17/12	F	STATIN	ASPIRIN
	6/14/12	12/26/12	F	STATIN	BETA-BLOCKERS
	6/14/12	1/7/13	F	STATIN	CARDIAC-DRUGS
	6/14/12	8/30/12	F	STATIN	NITRATE
	6/14/12	7/29/12	F	STATIN	ANTIPLATELET
	12/9/15	12/10/15	F	EKG	CARDIOVASCULAR
	12/9/15	12/10/15	F	EKG	ANTICOAGULANTS
	12/9/15	12/11/15	F	EKG	ASPIRIN
	12/9/15	12/11/15	F	EKG	BETA-BLOCKERS
	12/9/15	12/11/15	F	EKG	STATIN
	12/10/15	12/11/15	F	CARDIOVASCULAR	ANTICOAGULANTS
	12/10/15	12/11/15	F	CARDIOVASCULAR	ASPIRIN
	12/10/15	12/11/15	F	CARDIOVASCULAR	BETA-BLOCKERS
	12/10/15	12/11/15	F	CARDIOVASCULAR	STATIN
	12/10/15	12/10/15	F	ANTICOAGULANTS	CARDIOVASCULAR
	12/10/15	12/11/15	F	ANTICOAGULANTS	ASPIRIN
	12/10/15	12/11/15	F	ANTICOAGULANTS	BETA-BLOCKERS
	12/10/15	12/11/15	F	ANTICOAGULANTS	STATIN
	12/11/15	12/11/15	F	ASPIRIN	ANTICOAGULANTS
	12/11/15	8/21/16	F	ASPIRIN	BETA-BLOCKERS
	12/11/15	12/12/15	F	ASPIRIN	STATIN
	12/11/15	12/11/15	F	BETA-BLOCKERS	ANTICOAGULANTS
	12/11/15	12/11/15	F	BETA-BLOCKERS	ASPIRIN
	12/11/15	12/11/15	F	BETA-BLOCKERS	STATIN
	12/11/15	12/11/15	F	STATIN	ANTICOAGULANTS
	12/11/15	12/11/15	F	STATIN	ASPIRIN
	12/11/15	8/21/16	F	STATIN	BETA-BLOCKERS
	10/12/17	10/24/17	M	EKG	cardiac_cath_diagnosis
	7/16/14	5/31/15	M	EKG	CARDIOVASCULAR
	7/16/14	5/31/15	M	EKG	ANTICOAGULANTS
	7/16/14	6/1/15	M	EKG	ASPIRIN
	7/16/14	6/1/15	M	EKG	BETA-BLOCKERS
	7/16/14	5/31/15	M	EKG	CARDIAC-DRUGS
	5/31/15	6/10/15	M	CARDIOVASCULAR	EKG
	5/31/15	5/31/15	M	CARDIOVASCULAR	ANTICOAGULANTS
	5/31/15	6/1/15	M	CARDIOVASCULAR	ASPIRIN
	5/31/15	6/1/15	M	CARDIOVASCULAR	BETA-BLOCKERS
	5/31/15	5/31/15	M	CARDIOVASCULAR	CARDIAC-DRUGS
	5/31/15	6/10/15	M	ANTICOAGULANTS	EKG
	5/31/15	6/1/15	M	ANTICOAGULANTS	CARDIOVASCULAR
	5/31/15	6/1/15	M	ANTICOAGULANTS	ASPIRIN
	5/31/15	6/1/15	M	ANTICOAGULANTS	BETA-BLOCKERS
	5/31/15	5/31/15	M	ANTICOAGULANTS	CARDIAC-DRUGS
	6/1/15	6/10/15	M	ASPIRIN	EKG
	6/1/15	6/1/15	M	ASPIRIN	CARDIOVASCULAR
	6/1/15	4/30/16	M	ASPIRIN	ANTICOAGULANTS
	6/1/15	6/14/15	M	ASPIRIN	BETA-BLOCKERS
	6/1/15	6/1/15	M	ASPIRIN	CARDIAC-DRUGS
	6/1/15	6/10/15	M	BETA-BLOCKERS	EKG
	6/1/15	6/1/15	M	BETA-BLOCKERS	CARDIOVASCULAR
	6/1/15	4/30/16	M	BETA-BLOCKERS	ANTICOAGULANTS
	6/1/15	6/1/15	M	BETA-BLOCKERS	ASPIRIN
	6/1/15	6/1/15	M	BETA-BLOCKERS	CARDIAC-DRUGS
	5/31/15	6/10/15	M	CARDIAC-DRUGS	EKG
	5/31/15	6/1/15	M	CARDIAC-DRUGS	CARDIOVASCULAR
	5/31/15	4/30/16	M	CARDIAC-DRUGS	ANTICOAGULANTS
	5/31/15	6/1/15	M	CARDIAC-DRUGS	ASPIRIN
	5/31/15	6/1/15	M	CARDIAC-DRUGS	BETA-BLOCKERS
	6/5/13	6/29/13	M	EKG	CARDIOVASCULAR
	6/5/13	10/27/14	M	EKG	BETA-BLOCKERS
	6/5/13	11/3/16	M	EKG	CARDIAC-DRUGS
	6/5/13	10/28/13	M	EKG	ANTIPLATELET
	6/5/13	5/27/14	M	EKG	STATIN
	6/10/12	6/5/13	M	CARDIOVASCULAR	EKG
	6/10/12	2/3/13	M	CARDIOVASCULAR	BETA-BLOCKERS
	6/10/12	11/3/16	M	CARDIOVASCULAR	CARDIAC-DRUGS
	6/10/12	12/5/12	M	CARDIOVASCULAR	ANTIPLATELET
	6/10/12	5/8/13	M	CARDIOVASCULAR	STATIN
	2/5/12	6/5/13	M	BETA-BLOCKERS	EKG
	2/5/12	6/10/12	M	BETA-BLOCKERS	CARDIOVASCULAR
	2/5/12	11/3/16	M	BETA-BLOCKERS	CARDIAC-DRUGS
	2/5/12	12/5/12	M	BETA-BLOCKERS	ANTIPLATELET
	2/5/12	5/8/13	M	BETA-BLOCKERS	STATIN
	11/3/16	11/3/16	M	CARDIAC-DRUGS	CARDIOVASCULAR
	11/3/16	12/28/16	M	CARDIAC-DRUGS	STATIN
	12/5/12	6/5/13	M	ANTIPLATELET	EKG
	12/5/12	6/29/13	M	ANTIPLATELET	CARDIOVASCULAR
	12/5/12	2/3/13	M	ANTIPLATELET	BETA-BLOCKERS
	12/5/12	11/3/16	M	ANTIPLATELET	CARDIAC-DRUGS
	12/5/12	5/8/13	M	ANTIPLATELET	STATIN
	5/8/13	6/5/13	M	STATIN	EKG
	5/8/13	6/29/13	M	STATIN	CARDIOVASCULAR
	5/8/13	10/27/14	M	STATIN	BETA-BLOCKERS
	5/8/13	11/3/16	M	STATIN	CARDIAC-DRUGS
	5/8/13	10/28/13	M	STATIN	ANTIPLATELET
	12/13/13	12/13/13	M	EKG	CARDIOVASCULAR
	12/13/13	3/12/15	M	EKG	ANTICOAGULANTS
	12/13/13	3/11/15	M	EKG	ASPIRIN
	12/13/13	12/14/13	M	EKG	CARDIAC-DRUGS
	12/13/13	12/14/13	M	EKG	NITRATE
	12/13/13	12/14/13	M	EKG	CALCIUM-ANTAGONIST
	12/13/13	12/19/13	M	EKG	ANTIPLATELET
	12/13/13	3/1/15	M	CARDIOVASCULAR	EKG
	12/13/13	3/12/15	M	CARDIOVASCULAR	ANTICOAGULANTS
	12/13/13	3/11/15	M	CARDIOVASCULAR	ASPIRIN
	12/13/13	12/14/13	M	CARDIOVASCULAR	CARDIAC-DRUGS
	12/13/13	12/14/13	M	CARDIOVASCULAR	NITRATE
	12/13/13	12/14/13	M	CARDIOVASCULAR	CALCIUM-ANTAGONIST
	12/13/13	12/19/13	M	CARDIOVASCULAR	ANTIPLATELET
	3/12/15	3/12/15	M	ANTICOAGULANTS	CARDIOVASCULAR
	3/12/15	1/1/16	M	ANTICOAGULANTS	CARDIAC-DRUGS
	3/12/15	1/1/16	M	ANTICOAGULANTS	NITRATE
	3/12/15	1/1/16	M	ANTICOAGULANTS	CALCIUM-ANTAGONIST
	3/11/15	3/11/15	M	ASPIRIN	CARDIOVASCULAR
	3/11/15	3/12/15	M	ASPIRIN	ANTICOAGULANTS
	3/11/15	3/11/15	M	ASPIRIN	CARDIAC-DRUGS
	3/11/15	3/11/15	M	ASPIRIN	NITRATE
	3/11/15	3/11/15	M	ASPIRIN	CALCIUM-ANTAGONIST
	3/11/15	3/11/15	M	ASPIRIN	ANTIPLATELET
	12/14/13	3/1/15	M	CARDIAC-DRUGS	EKG
	12/14/13	3/11/15	M	CARDIAC-DRUGS	CARDIOVASCULAR
	12/14/13	3/12/15	M	CARDIAC-DRUGS	ANTICOAGULANTS
	12/14/13	3/11/15	M	CARDIAC-DRUGS	ASPIRIN
	12/14/13	12/15/13	M	CARDIAC-DRUGS	NITRATE
	12/14/13	12/15/13	M	CARDIAC-DRUGS	CALCIUM-ANTAGONIST
	12/14/13	12/19/13	M	CARDIAC-DRUGS	ANTIPLATELET
	12/13/13	12/13/13	M	NITRATE	EKG
	12/13/13	12/13/13	M	NITRATE	CARDIOVASCULAR
	12/13/13	3/12/15	M	NITRATE	ANTICOAGULANTS
	12/13/13	3/11/15	M	NITRATE	ASPIRIN
	12/13/13	12/14/13	M	NITRATE	CARDIAC-DRUGS
	12/13/13	12/13/13	M	NITRATE	CALCIUM-ANTAGONIST
	12/13/13	12/19/13	M	NITRATE	ANTIPLATELET
	11/30/13	12/13/13	M	CALCIUM-ANTAGONIST	EKG
	11/30/13	12/13/13	M	CALCIUM-ANTAGONIST	CARDIOVASCULAR
	11/30/13	3/12/15	M	CALCIUM-ANTAGONIST	ANTICOAGULANTS
	11/30/13	3/11/15	M	CALCIUM-ANTAGONIST	ASPIRIN
	11/30/13	12/14/13	M	CALCIUM-ANTAGONIST	CARDIAC-DRUGS
	11/30/13	12/13/13	M	CALCIUM-ANTAGONIST	NITRATE
	11/30/13	12/19/13	M	CALCIUM-ANTAGONIST	ANTIPLATELET
	9/8/13	12/13/13	M	ANTIPLATELET	EKG
	9/8/13	12/13/13	M	ANTIPLATELET	CARDIOVASCULAR
	9/8/13	3/12/15	M	ANTIPLATELET	ANTICOAGULANTS
	9/8/13	3/11/15	M	ANTIPLATELET	ASPIRIN
	9/8/13	12/14/13	M	ANTIPLATELET	CARDIAC-DRUGS
	9/8/13	12/13/13	M	ANTIPLATELET	NITRATE
	9/8/13	11/30/13	M	ANTIPLATELET	CALCIUM-ANTAGONIST
	3/19/16	12/1/16	F	EKG	CARDIOVASCULAR
	3/19/16	3/19/16	F	EKG	ANTICOAGULANTS
	3/19/16	4/12/16	F	EKG	BETA-BLOCKERS
	3/19/16	11/8/16	F	EKG	CARDIAC-DRUGS
	4/27/15	3/19/16	F	CARDIOVASCULAR	EKG
	4/27/15	8/31/15	F	CARDIOVASCULAR	ANTICOAGULANTS
	4/27/15	4/28/15	F	CARDIOVASCULAR	BETA-BLOCKERS
	4/27/15	8/30/15	F	CARDIOVASCULAR	CARDIAC-DRUGS
	4/27/15	4/28/15	F	CARDIOVASCULAR	CALCIUM-ANTAGONIST
	2/8/15	3/19/16	F	ANTICOAGULANTS	EKG
	2/8/15	4/27/15	F	ANTICOAGULANTS	CARDIOVASCULAR
	2/8/15	4/27/15	F	ANTICOAGULANTS	BETA-BLOCKERS
	2/8/15	8/30/15	F	ANTICOAGULANTS	CARDIAC-DRUGS
	2/8/15	4/28/15	F	ANTICOAGULANTS	CALCIUM-ANTAGONIST
	4/27/15	3/19/16	F	BETA-BLOCKERS	EKG
	4/27/15	4/27/15	F	BETA-BLOCKERS	CARDIOVASCULAR
	4/27/15	8/31/15	F	BETA-BLOCKERS	ANTICOAGULANTS
	4/27/15	8/30/15	F	BETA-BLOCKERS	CARDIAC-DRUGS
	4/27/15	4/28/15	F	BETA-BLOCKERS	CALCIUM-ANTAGONIST
	8/30/15	3/19/16	F	CARDIAC-DRUGS	EKG
	8/30/15	11/29/15	F	CARDIAC-DRUGS	CARDIOVASCULAR
	8/30/15	8/31/15	F	CARDIAC-DRUGS	ANTICOAGULANTS
	8/30/15	3/2/16	F	CARDIAC-DRUGS	BETA-BLOCKERS
	4/28/15	3/19/16	F	CALCIUM-ANTAGONIST	EKG
	4/28/15	8/30/15	F	CALCIUM-ANTAGONIST	CARDIOVASCULAR
	4/28/15	8/31/15	F	CALCIUM-ANTAGONIST	ANTICOAGULANTS
	4/28/15	4/28/15	F	CALCIUM-ANTAGONIST	BETA-BLOCKERS
	4/28/15	8/30/15	F	CALCIUM-ANTAGONIST	CARDIAC-DRUGS
	2/13/17	3/29/17	M	cardiac_cath_diagnosis	EKG
	8/30/16	2/13/17	M	EKG	cardiac_cath_diagnosis
	8/27/13	2/27/15	M	EKG	ANTICOAGULANTS
	8/27/13	5/28/15	M	EKG	BETA-BLOCKERS
	8/27/13	2/27/15	M	EKG	CARDIAC-DRUGS
	8/27/13	3/8/17	M	EKG	STATIN
	2/27/15	5/28/15	M	ANTICOAGULANTS	BETA-BLOCKERS
	2/27/15	10/6/15	M	ANTICOAGULANTS	CARDIAC-DRUGS
	2/27/15	3/8/17	M	ANTICOAGULANTS	STATIN
	5/28/15	10/6/15	M	BETA-BLOCKERS	CARDIAC-DRUGS
	5/28/15	3/8/17	M	BETA-BLOCKERS	STATIN
	2/27/15	2/27/15	M	CARDIAC-DRUGS	ANTICOAGULANTS
	2/27/15	5/28/15	M	CARDIAC-DRUGS	BETA-BLOCKERS
	2/27/15	3/8/17	M	CARDIAC-DRUGS	STATIN
	11/19/15	11/19/15	F	cardiac_cath_diagnosis	EKG
	11/19/15	11/19/15	F	cardiac_cath_diagnosis	CARDIOVASCULAR
	11/19/15	11/20/15	F	cardiac_cath_diagnosis	ANTICOAGULANTS
	11/19/15	11/20/15	F	cardiac_cath_diagnosis	ASPIRIN
	11/19/15	11/19/15	F	cardiac_cath_diagnosis	BETA-BLOCKERS
	11/19/15	12/3/15	F	cardiac_cath_diagnosis	CARDIAC-DRUGS
	11/19/15	11/19/15	F	cardiac_cath_diagnosis	NITRATE
	11/19/15	11/20/15	F	cardiac_cath_diagnosis	CALCIUM-ANTAGONIST
	11/19/15	11/20/15	F	cardiac_cath_diagnosis	STATIN
	9/26/13	11/19/15	F	EKG	cardiac_cath_diagnosis
	9/26/13	11/19/15	F	EKG	CARDIOVASCULAR
	9/26/13	11/19/15	F	EKG	ANTICOAGULANTS
	9/26/13	9/26/13	F	EKG	ASPIRIN
	9/26/13	10/23/15	F	EKG	BETA-BLOCKERS
	9/26/13	11/19/15	F	EKG	CARDIAC-DRUGS
	9/26/13	11/19/15	F	EKG	NITRATE
	9/26/13	11/19/15	F	EKG	CALCIUM-ANTAGONIST
	9/26/13	10/23/15	F	EKG	STATIN
	11/19/15	12/3/15	F	CARDIOVASCULAR	EKG
	11/19/15	11/20/15	F	CARDIOVASCULAR	ANTICOAGULANTS
	11/19/15	11/20/15	F	CARDIOVASCULAR	ASPIRIN
	11/19/15	11/20/15	F	CARDIOVASCULAR	BETA-BLOCKERS
	11/19/15	12/3/15	F	CARDIOVASCULAR	CARDIAC-DRUGS
	11/19/15	12/4/15	F	CARDIOVASCULAR	NITRATE
	11/19/15	11/20/15	F	CARDIOVASCULAR	CALCIUM-ANTAGONIST
	11/19/15	11/20/15	F	CARDIOVASCULAR	STATIN
	11/19/15	11/19/15	F	ANTICOAGULANTS	cardiac_cath_diagnosis
	11/19/15	11/19/15	F	ANTICOAGULANTS	EKG
	11/19/15	11/19/15	F	ANTICOAGULANTS	CARDIOVASCULAR
	11/19/15	11/19/15	F	ANTICOAGULANTS	ASPIRIN
	11/19/15	11/19/15	F	ANTICOAGULANTS	BETA-BLOCKERS
	11/19/15	11/19/15	F	ANTICOAGULANTS	CARDIAC-DRUGS
	11/19/15	11/19/15	F	ANTICOAGULANTS	NITRATE
	11/19/15	11/19/15	F	ANTICOAGULANTS	CALCIUM-ANTAGONIST
	11/19/15	11/20/15	F	ANTICOAGULANTS	STATIN
	9/26/13	11/19/15	F	ASPIRIN	cardiac_cath_diagnosis
	9/26/13	11/19/15	F	ASPIRIN	EKG
	9/26/13	11/19/15	F	ASPIRIN	CARDIOVASCULAR
	9/26/13	11/19/15	F	ASPIRIN	ANTICOAGULANTS
	9/26/13	10/23/15	F	ASPIRIN	BETA-BLOCKERS
	9/26/13	11/19/15	F	ASPIRIN	CARDIAC-DRUGS
	9/26/13	11/19/15	F	ASPIRIN	NITRATE
	9/26/13	11/19/15	F	ASPIRIN	CALCIUM-ANTAGONIST
	9/26/13	10/23/15	F	ASPIRIN	STATIN
	10/23/15	11/19/15	F	BETA-BLOCKERS	cardiac_cath_diagnosis
	10/23/15	11/19/15	F	BETA-BLOCKERS	EKG
	10/23/15	11/19/15	F	BETA-BLOCKERS	CARDIOVASCULAR
	10/23/15	11/19/15	F	BETA-BLOCKERS	ANTICOAGULANTS
	10/23/15	10/23/15	F	BETA-BLOCKERS	ASPIRIN
	10/23/15	11/19/15	F	BETA-BLOCKERS	CARDIAC-DRUGS
	10/23/15	11/19/15	F	BETA-BLOCKERS	NITRATE
	10/23/15	11/19/15	F	BETA-BLOCKERS	CALCIUM-ANTAGONIST
	10/23/15	10/23/15	F	BETA-BLOCKERS	STATIN
	11/19/15	11/19/15	F	CARDIAC-DRUGS	cardiac_cath_diagnosis
	11/19/15	11/19/15	F	CARDIAC-DRUGS	EKG
	11/19/15	11/19/15	F	CARDIAC-DRUGS	CARDIOVASCULAR
	11/19/15	11/20/15	F	CARDIAC-DRUGS	ANTICOAGULANTS
	11/19/15	11/19/15	F	CARDIAC-DRUGS	ASPIRIN
	11/19/15	11/19/15	F	CARDIAC-DRUGS	BETA-BLOCKERS
	11/19/15	11/19/15	F	CARDIAC-DRUGS	NITRATE
	11/19/15	11/19/15	F	CARDIAC-DRUGS	CALCIUM-ANTAGONIST
	11/19/15	11/20/15	F	CARDIAC-DRUGS	STATIN
	11/19/15	12/3/15	F	NITRATE	EKG
	11/19/15	11/19/15	F	NITRATE	CARDIOVASCULAR
	11/19/15	11/20/15	F	NITRATE	ANTICOAGULANTS
	11/19/15	11/20/15	F	NITRATE	ASPIRIN
	11/19/15	11/19/15	F	NITRATE	BETA-BLOCKERS
	11/19/15	12/3/15	F	NITRATE	CARDIAC-DRUGS
	11/19/15	11/20/15	F	NITRATE	CALCIUM-ANTAGONIST
	11/19/15	11/20/15	F	NITRATE	STATIN
	11/19/15	11/19/15	F	CALCIUM-ANTAGONIST	cardiac_cath_diagnosis
	11/19/15	11/19/15	F	CALCIUM-ANTAGONIST	EKG
	11/19/15	11/19/15	F	CALCIUM-ANTAGONIST	CARDIOVASCULAR
	11/19/15	11/20/15	F	CALCIUM-ANTAGONIST	ANTICOAGULANTS
	11/19/15	11/20/15	F	CALCIUM-ANTAGONIST	ASPIRIN
	11/19/15	11/19/15	F	CALCIUM-ANTAGONIST	BETA-BLOCKERS
	11/19/15	12/3/15	F	CALCIUM-ANTAGONIST	CARDIAC-DRUGS
	11/19/15	11/19/15	F	CALCIUM-ANTAGONIST	NITRATE
	11/19/15	11/20/15	F	CALCIUM-ANTAGONIST	STATIN
	10/23/15	11/19/15	F	STATIN	cardiac_cath_diagnosis
	10/23/15	11/19/15	F	STATIN	EKG
	10/23/15	11/19/15	F	STATIN	CARDIOVASCULAR
	10/23/15	11/19/15	F	STATIN	ANTICOAGULANTS
	10/23/15	10/23/15	F	STATIN	ASPIRIN
	10/23/15	11/19/15	F	STATIN	BETA-BLOCKERS
	10/23/15	11/19/15	F	STATIN	CARDIAC-DRUGS
	10/23/15	11/19/15	F	STATIN	NITRATE
	10/23/15	11/19/15	F	STATIN	CALCIUM-ANTAGONIST
	2/12/13	3/9/13	M	EKG	CARDIOVASCULAR
	2/12/13	4/20/13	M	EKG	ANTICOAGULANTS
	2/12/13	4/20/13	M	EKG	BETA-BLOCKERS
	2/12/13	4/21/13	M	EKG	STATIN
	3/9/13	4/20/13	M	CARDIOVASCULAR	EKG
	3/9/13	4/20/13	M	CARDIOVASCULAR	ANTICOAGULANTS
	3/9/13	4/20/13	M	CARDIOVASCULAR	BETA-BLOCKERS
	3/9/13	4/21/13	M	CARDIOVASCULAR	STATIN
	4/20/13	4/21/13	M	ANTICOAGULANTS	CARDIOVASCULAR
	4/20/13	4/20/13	M	ANTICOAGULANTS	BETA-BLOCKERS
	4/20/13	4/21/13	M	ANTICOAGULANTS	STATIN
	4/20/13	4/21/13	M	BETA-BLOCKERS	CARDIOVASCULAR
	4/20/13	4/21/13	M	BETA-BLOCKERS	ANTICOAGULANTS
	4/20/13	4/21/13	M	BETA-BLOCKERS	STATIN
	4/21/13	4/21/13	M	STATIN	ANTICOAGULANTS
	5/3/14	5/3/14	F	EKG	BETA-BLOCKERS
	5/3/14	7/14/14	F	EKG	CARDIAC-DRUGS
	5/3/14	6/14/14	F	EKG	RANOLAZINE
	5/3/14	6/14/14	F	EKG	NITRATE
	5/3/14	7/12/14	F	BETA-BLOCKERS	EKG
	5/3/14	7/14/14	F	BETA-BLOCKERS	CARDIAC-DRUGS
	5/3/14	6/14/14	F	BETA-BLOCKERS	RANOLAZINE
	5/3/14	6/14/14	F	BETA-BLOCKERS	NITRATE
	7/14/14	10/3/14	F	CARDIAC-DRUGS	BETA-BLOCKERS
	6/14/14	7/12/14	F	RANOLAZINE	EKG
	6/14/14	7/12/14	F	RANOLAZINE	BETA-BLOCKERS
	6/14/14	7/14/14	F	RANOLAZINE	CARDIAC-DRUGS
	6/14/14	6/14/14	F	RANOLAZINE	NITRATE
	6/14/14	7/12/14	F	NITRATE	EKG
	6/14/14	7/12/14	F	NITRATE	BETA-BLOCKERS
	6/14/14	7/14/14	F	NITRATE	CARDIAC-DRUGS
	12/16/15	4/22/16	F	cardiac_cath_diagnosis	EKG
	12/16/15	10/19/16	F	cardiac_cath_diagnosis	CARDIOVASCULAR
	12/16/15	12/16/15	F	cardiac_cath_diagnosis	ANTICOAGULANTS
	12/16/15	12/16/15	F	cardiac_cath_diagnosis	NITRATE
	12/16/15	2/13/16	F	cardiac_cath_diagnosis	STATIN
	3/12/14	12/16/15	F	EKG	cardiac_cath_diagnosis
	3/12/14	5/25/14	F	EKG	CARDIOVASCULAR
	3/12/14	12/16/15	F	EKG	ANTICOAGULANTS
	3/12/14	6/15/14	F	EKG	BETA-BLOCKERS
	3/12/14	7/17/14	F	EKG	NITRATE
	3/12/14	7/17/14	F	EKG	STATIN
	9/15/13	12/16/15	F	CARDIOVASCULAR	cardiac_cath_diagnosis
	9/15/13	3/12/14	F	CARDIOVASCULAR	EKG
	9/15/13	12/16/15	F	CARDIOVASCULAR	ANTICOAGULANTS
	9/15/13	6/15/14	F	CARDIOVASCULAR	BETA-BLOCKERS
	9/15/13	7/17/14	F	CARDIOVASCULAR	NITRATE
	9/15/13	9/18/13	F	CARDIOVASCULAR	STATIN
	12/16/15	4/22/16	F	ANTICOAGULANTS	EKG
	12/16/15	10/19/16	F	ANTICOAGULANTS	CARDIOVASCULAR
	12/16/15	3/27/16	F	ANTICOAGULANTS	NITRATE
	12/16/15	2/13/16	F	ANTICOAGULANTS	STATIN
	6/15/14	12/16/15	F	BETA-BLOCKERS	cardiac_cath_diagnosis
	6/15/14	7/17/14	F	BETA-BLOCKERS	EKG
	6/15/14	9/6/14	F	BETA-BLOCKERS	CARDIOVASCULAR
	6/15/14	12/16/15	F	BETA-BLOCKERS	ANTICOAGULANTS
	6/15/14	7/17/14	F	BETA-BLOCKERS	NITRATE
	6/15/14	7/17/14	F	BETA-BLOCKERS	STATIN
	7/17/14	12/16/15	F	NITRATE	cardiac_cath_diagnosis
	7/17/14	7/17/14	F	NITRATE	EKG
	7/17/14	9/6/14	F	NITRATE	CARDIOVASCULAR
	7/17/14	12/16/15	F	NITRATE	ANTICOAGULANTS
	7/17/14	7/30/14	F	NITRATE	STATIN
	9/18/13	12/16/15	F	STATIN	cardiac_cath_diagnosis
	9/18/13	3/12/14	F	STATIN	EKG
	9/18/13	1/25/14	F	STATIN	CARDIOVASCULAR
	9/18/13	12/16/15	F	STATIN	ANTICOAGULANTS
	9/18/13	6/15/14	F	STATIN	BETA-BLOCKERS
	9/18/13	7/17/14	F	STATIN	NITRATE
	10/16/14	10/18/14	F	EKG	CARDIOVASCULAR
	10/16/14	11/6/14	F	EKG	ANTICOAGULANTS
	10/16/14	11/6/14	F	EKG	BETA-BLOCKERS
	10/16/14	11/7/14	F	EKG	CARDIAC-DRUGS
	10/16/14	10/19/14	F	EKG	NITRATE
	10/16/14	10/21/14	F	EKG	ANTIPLATELET
	10/16/14	11/6/14	F	EKG	STATIN
	10/16/14	10/16/14	F	CARDIOVASCULAR	EKG
	10/16/14	11/6/14	F	CARDIOVASCULAR	ANTICOAGULANTS
	10/16/14	11/6/14	F	CARDIOVASCULAR	BETA-BLOCKERS
	10/16/14	10/16/14	F	CARDIOVASCULAR	CARDIAC-DRUGS
	10/16/14	10/19/14	F	CARDIOVASCULAR	NITRATE
	10/16/14	10/21/14	F	CARDIOVASCULAR	ANTIPLATELET
	10/16/14	10/16/14	F	CARDIOVASCULAR	STATIN
	11/6/14	11/6/14	F	ANTICOAGULANTS	CARDIOVASCULAR
	11/6/14	11/6/14	F	ANTICOAGULANTS	BETA-BLOCKERS
	11/6/14	11/7/14	F	ANTICOAGULANTS	CARDIAC-DRUGS
	11/6/14	11/17/14	F	ANTICOAGULANTS	ANTIPLATELET
	11/6/14	11/6/14	F	ANTICOAGULANTS	STATIN
	10/16/14	10/16/14	F	BETA-BLOCKERS	EKG
	10/16/14	10/16/14	F	BETA-BLOCKERS	CARDIOVASCULAR
	10/16/14	11/6/14	F	BETA-BLOCKERS	ANTICOAGULANTS
	10/16/14	10/16/14	F	BETA-BLOCKERS	CARDIAC-DRUGS
	10/16/14	10/19/14	F	BETA-BLOCKERS	NITRATE
	10/16/14	10/21/14	F	BETA-BLOCKERS	ANTIPLATELET
	10/16/14	10/16/14	F	BETA-BLOCKERS	STATIN
	10/16/14	10/16/14	F	CARDIAC-DRUGS	EKG
	10/16/14	10/18/14	F	CARDIAC-DRUGS	CARDIOVASCULAR
	10/16/14	11/6/14	F	CARDIAC-DRUGS	ANTICOAGULANTS
	10/16/14	11/6/14	F	CARDIAC-DRUGS	BETA-BLOCKERS
	10/16/14	10/19/14	F	CARDIAC-DRUGS	NITRATE
	10/16/14	10/21/14	F	CARDIAC-DRUGS	ANTIPLATELET
	10/16/14	10/16/14	F	CARDIAC-DRUGS	STATIN
	10/19/14	11/6/14	F	NITRATE	CARDIOVASCULAR
	10/19/14	11/6/14	F	NITRATE	ANTICOAGULANTS
	10/19/14	11/6/14	F	NITRATE	BETA-BLOCKERS
	10/19/14	11/7/14	F	NITRATE	CARDIAC-DRUGS
	10/19/14	10/21/14	F	NITRATE	ANTIPLATELET
	10/19/14	11/6/14	F	NITRATE	STATIN
	10/21/14	11/6/14	F	ANTIPLATELET	CARDIOVASCULAR
	10/21/14	11/6/14	F	ANTIPLATELET	ANTICOAGULANTS
	10/21/14	11/6/14	F	ANTIPLATELET	BETA-BLOCKERS
	10/21/14	11/7/14	F	ANTIPLATELET	CARDIAC-DRUGS
	10/21/14	11/6/14	F	ANTIPLATELET	STATIN
	10/16/14	10/16/14	F	STATIN	EKG
	10/16/14	10/18/14	F	STATIN	CARDIOVASCULAR
	10/16/14	11/6/14	F	STATIN	ANTICOAGULANTS
	10/16/14	11/6/14	F	STATIN	BETA-BLOCKERS
	10/16/14	11/7/14	F	STATIN	CARDIAC-DRUGS
	10/16/14	10/19/14	F	STATIN	NITRATE
	10/16/14	10/21/14	F	STATIN	ANTIPLATELET
	5/13/15	5/13/15	F	EKG	CARDIOVASCULAR
	5/13/15	5/15/15	F	EKG	ANTICOAGULANTS
	5/13/15	5/13/15	F	EKG	BETA-BLOCKERS
	5/13/15	5/13/15	F	EKG	CARDIAC-DRUGS
	5/13/15	3/11/17	F	EKG	STATIN
	5/13/15	5/15/15	F	CARDIOVASCULAR	ANTICOAGULANTS
	5/13/15	5/13/15	F	CARDIOVASCULAR	BETA-BLOCKERS
	5/13/15	5/13/15	F	CARDIOVASCULAR	CARDIAC-DRUGS
	5/13/15	3/11/17	F	CARDIOVASCULAR	STATIN
	5/15/15	3/11/17	F	ANTICOAGULANTS	CARDIOVASCULAR
	5/15/15	3/11/17	F	ANTICOAGULANTS	BETA-BLOCKERS
	5/15/15	3/11/17	F	ANTICOAGULANTS	CARDIAC-DRUGS
	5/15/15	3/11/17	F	ANTICOAGULANTS	STATIN
	5/13/15	3/11/17	F	BETA-BLOCKERS	CARDIOVASCULAR
	5/13/15	5/15/15	F	BETA-BLOCKERS	ANTICOAGULANTS
	5/13/15	5/13/15	F	BETA-BLOCKERS	CARDIAC-DRUGS
	5/13/15	3/11/17	F	BETA-BLOCKERS	STATIN
	5/13/15	3/11/17	F	CARDIAC-DRUGS	CARDIOVASCULAR
	5/13/15	5/15/15	F	CARDIAC-DRUGS	ANTICOAGULANTS
	5/13/15	3/11/17	F	CARDIAC-DRUGS	BETA-BLOCKERS
	5/13/15	3/11/17	F	CARDIAC-DRUGS	STATIN
	3/11/17	3/12/17	F	STATIN	ANTICOAGULANTS
	3/11/17	3/12/17	F	STATIN	BETA-BLOCKERS
	7/10/16	7/10/16	F	cardiac_cath_diagnosis	EKG
	7/10/16	7/10/16	F	cardiac_cath_diagnosis	CABG
	5/9/16	7/10/16	F	EKG	cardiac_cath_diagnosis
	5/9/16	7/10/16	F	EKG	CABG
	7/10/16	7/10/16	F	CABG	EKG
	6/10/16	6/11/16	F	EKG	CARDIOVASCULAR
	6/10/16	6/10/16	F	EKG	ANTICOAGULANTS
	6/10/16	6/11/16	F	EKG	ASPIRIN
	6/10/16	6/14/16	F	EKG	BETA-BLOCKERS
	6/10/16	6/11/16	F	EKG	CARDIAC-DRUGS
	6/10/16	6/11/16	F	EKG	ANTIPLATELET
	6/10/16	6/10/16	F	EKG	STATIN
	6/11/16	6/14/16	F	CARDIOVASCULAR	ANTICOAGULANTS
	6/11/16	6/21/16	F	CARDIOVASCULAR	ASPIRIN
	6/11/16	6/14/16	F	CARDIOVASCULAR	BETA-BLOCKERS
	6/11/16	6/14/16	F	CARDIOVASCULAR	CARDIAC-DRUGS
	6/11/16	6/21/16	F	CARDIOVASCULAR	ANTIPLATELET
	6/11/16	6/21/16	F	CARDIOVASCULAR	STATIN
	6/10/16	6/11/16	F	ANTICOAGULANTS	CARDIOVASCULAR
	6/10/16	6/11/16	F	ANTICOAGULANTS	ASPIRIN
	6/10/16	6/14/16	F	ANTICOAGULANTS	BETA-BLOCKERS
	6/10/16	6/11/16	F	ANTICOAGULANTS	CARDIAC-DRUGS
	6/10/16	6/11/16	F	ANTICOAGULANTS	ANTIPLATELET
	6/10/16	6/10/16	F	ANTICOAGULANTS	STATIN
	6/11/16	6/11/16	F	ASPIRIN	CARDIOVASCULAR
	6/11/16	6/14/16	F	ASPIRIN	ANTICOAGULANTS
	6/11/16	6/14/16	F	ASPIRIN	BETA-BLOCKERS
	6/11/16	6/11/16	F	ASPIRIN	CARDIAC-DRUGS
	6/11/16	6/11/16	F	ASPIRIN	ANTIPLATELET
	6/11/16	6/21/16	F	ASPIRIN	STATIN
	6/14/16	6/14/16	F	BETA-BLOCKERS	CARDIOVASCULAR
	6/14/16	6/14/16	F	BETA-BLOCKERS	ANTICOAGULANTS
	6/14/16	6/21/16	F	BETA-BLOCKERS	ASPIRIN
	6/14/16	6/21/16	F	BETA-BLOCKERS	CARDIAC-DRUGS
	6/14/16	6/21/16	F	BETA-BLOCKERS	ANTIPLATELET
	6/14/16	6/21/16	F	BETA-BLOCKERS	STATIN
	6/11/16	6/11/16	F	CARDIAC-DRUGS	CARDIOVASCULAR
	6/11/16	6/14/16	F	CARDIAC-DRUGS	ANTICOAGULANTS
	6/11/16	6/21/16	F	CARDIAC-DRUGS	ASPIRIN
	6/11/16	6/14/16	F	CARDIAC-DRUGS	BETA-BLOCKERS
	6/11/16	6/11/16	F	CARDIAC-DRUGS	ANTIPLATELET
	6/11/16	6/21/16	F	CARDIAC-DRUGS	STATIN
	6/11/16	6/11/16	F	ANTIPLATELET	CARDIOVASCULAR
	6/11/16	6/14/16	F	ANTIPLATELET	ANTICOAGULANTS
	6/11/16	6/21/16	F	ANTIPLATELET	ASPIRIN
	6/11/16	6/14/16	F	ANTIPLATELET	BETA-BLOCKERS
	6/11/16	6/14/16	F	ANTIPLATELET	CARDIAC-DRUGS
	6/11/16	6/21/16	F	ANTIPLATELET	STATIN
	6/10/16	6/11/16	F	STATIN	CARDIOVASCULAR
	6/10/16	6/14/16	F	STATIN	ANTICOAGULANTS
	6/10/16	6/11/16	F	STATIN	ASPIRIN
	6/10/16	6/14/16	F	STATIN	BETA-BLOCKERS
	6/10/16	6/11/16	F	STATIN	CARDIAC-DRUGS
	6/10/16	6/11/16	F	STATIN	ANTIPLATELET
	2/26/15	2/27/15	M	cardiac_cath_diagnosis	ANTICOAGULANTS
	2/26/15	2/27/15	M	cardiac_cath_diagnosis	ASPIRIN
	2/26/15	2/27/15	M	cardiac_cath_diagnosis	CARDIAC-DRUGS
	2/26/15	2/27/15	M	cardiac_cath_diagnosis	NITRATE
	2/26/15	2/27/15	M	cardiac_cath_diagnosis	STATIN
	2/26/15	2/26/15	M	EKG	cardiac_cath_diagnosis
	2/26/15	2/27/15	M	EKG	ANTICOAGULANTS
	2/26/15	2/27/15	M	EKG	ASPIRIN
	2/26/15	2/27/15	M	EKG	CARDIAC-DRUGS
	2/26/15	2/27/15	M	EKG	NITRATE
	2/26/15	2/27/15	M	EKG	STATIN
	11/30/13	2/26/15	M	CARDIOVASCULAR	cardiac_cath_diagnosis
	11/30/13	2/26/15	M	CARDIOVASCULAR	EKG
	11/30/13	2/27/15	M	CARDIOVASCULAR	ANTICOAGULANTS
	11/30/13	2/27/15	M	CARDIOVASCULAR	ASPIRIN
	11/30/13	2/27/15	M	CARDIOVASCULAR	CARDIAC-DRUGS
	11/30/13	2/27/15	M	CARDIOVASCULAR	NITRATE
	11/30/13	2/27/15	M	CARDIOVASCULAR	STATIN
	2/27/15	2/27/15	M	ANTICOAGULANTS	ASPIRIN
	2/27/15	2/27/15	M	ANTICOAGULANTS	CARDIAC-DRUGS
	2/27/15	2/27/15	M	ANTICOAGULANTS	STATIN
	2/27/15	2/27/15	M	ASPIRIN	STATIN
	2/27/15	2/27/15	M	CARDIAC-DRUGS	ASPIRIN
	2/27/15	2/27/15	M	CARDIAC-DRUGS	STATIN
	2/27/15	2/27/15	M	NITRATE	ANTICOAGULANTS
	2/27/15	2/27/15	M	NITRATE	ASPIRIN
	2/27/15	2/27/15	M	NITRATE	CARDIAC-DRUGS
	2/27/15	2/27/15	M	NITRATE	STATIN
	10/15/13	2/26/15	M	STATIN	cardiac_cath_diagnosis
	10/15/13	2/26/15	M	STATIN	EKG
	10/15/13	11/30/13	M	STATIN	CARDIOVASCULAR
	10/15/13	2/27/15	M	STATIN	ANTICOAGULANTS
	10/15/13	2/27/15	M	STATIN	ASPIRIN
	10/15/13	2/27/15	M	STATIN	CARDIAC-DRUGS
	10/15/13	2/27/15	M	STATIN	NITRATE
	2/2/12	12/8/13	F	cardiac_cath_diagnosis	EKG
	2/2/12	2/2/12	F	cardiac_cath_diagnosis	ANTICOAGULANTS
	2/2/12	2/2/12	F	cardiac_cath_diagnosis	ASPIRIN
	2/2/12	2/2/12	F	cardiac_cath_diagnosis	BETA-BLOCKERS
	2/2/12	2/2/12	F	cardiac_cath_diagnosis	NITRATE
	2/2/12	2/2/12	F	cardiac_cath_diagnosis	STATIN
	2/2/12	2/2/12	F	EKG	cardiac_cath_diagnosis
	2/2/12	2/2/12	F	EKG	ANTICOAGULANTS
	2/2/12	2/2/12	F	EKG	ASPIRIN
	2/2/12	2/2/12	F	EKG	BETA-BLOCKERS
	2/2/12	2/2/12	F	EKG	NITRATE
	2/2/12	2/2/12	F	EKG	STATIN
	2/2/12	12/8/13	F	ANTICOAGULANTS	EKG
	2/2/12	2/2/12	F	ANTICOAGULANTS	ASPIRIN
	2/2/12	2/2/12	F	ANTICOAGULANTS	BETA-BLOCKERS
	2/2/12	2/4/12	F	ANTICOAGULANTS	NITRATE
	2/2/12	2/2/12	F	ANTICOAGULANTS	STATIN
	2/2/12	12/8/13	F	ASPIRIN	EKG
	2/2/12	11/29/13	F	ASPIRIN	BETA-BLOCKERS
	2/2/12	2/4/12	F	ASPIRIN	NITRATE
	2/2/12	2/3/12	F	ASPIRIN	STATIN
	2/2/12	12/8/13	F	BETA-BLOCKERS	EKG
	2/2/12	2/2/12	F	BETA-BLOCKERS	ASPIRIN
	2/2/12	2/4/12	F	BETA-BLOCKERS	NITRATE
	2/2/12	2/3/12	F	BETA-BLOCKERS	STATIN
	2/2/12	12/8/13	F	NITRATE	EKG
	2/2/12	2/2/12	F	NITRATE	ANTICOAGULANTS
	2/2/12	2/2/12	F	NITRATE	ASPIRIN
	2/2/12	2/2/12	F	NITRATE	BETA-BLOCKERS
	2/2/12	2/2/12	F	NITRATE	STATIN
	2/2/12	12/8/13	F	STATIN	EKG
	2/2/12	2/2/12	F	STATIN	ASPIRIN
	2/2/12	2/2/12	F	STATIN	BETA-BLOCKERS
	2/2/12	2/4/12	F	STATIN	NITRATE
	8/20/15	8/22/15	M	EKG	ANTICOAGULANTS
	8/20/15	8/22/15	M	EKG	ASPIRIN
	8/20/15	8/22/15	M	EKG	BETA-BLOCKERS
	8/20/15	8/22/15	M	EKG	CARDIAC-DRUGS
	8/20/15	8/22/15	M	EKG	STATIN
	8/22/15	8/25/15	M	ANTICOAGULANTS	EKG
	8/22/15	8/22/15	M	ANTICOAGULANTS	ASPIRIN
	8/22/15	8/22/15	M	ANTICOAGULANTS	BETA-BLOCKERS
	8/22/15	8/22/15	M	ANTICOAGULANTS	CARDIAC-DRUGS
	8/22/15	8/25/15	M	ASPIRIN	EKG
	8/22/15	8/24/15	M	ASPIRIN	ANTICOAGULANTS
	8/22/15	8/25/15	M	ASPIRIN	BETA-BLOCKERS
	8/22/15	8/23/15	M	ASPIRIN	CARDIAC-DRUGS
	8/22/15	8/25/15	M	BETA-BLOCKERS	EKG
	8/22/15	8/24/15	M	BETA-BLOCKERS	ANTICOAGULANTS
	8/22/15	8/22/15	M	BETA-BLOCKERS	ASPIRIN
	8/22/15	8/23/15	M	BETA-BLOCKERS	CARDIAC-DRUGS
	8/22/15	8/25/15	M	CARDIAC-DRUGS	EKG
	8/22/15	8/24/15	M	CARDIAC-DRUGS	ANTICOAGULANTS
	8/22/15	8/22/15	M	CARDIAC-DRUGS	ASPIRIN
	8/22/15	8/22/15	M	CARDIAC-DRUGS	BETA-BLOCKERS
	8/22/15	8/25/15	M	STATIN	EKG
	8/22/15	8/22/15	M	STATIN	ANTICOAGULANTS
	8/22/15	8/22/15	M	STATIN	ASPIRIN
	8/22/15	8/22/15	M	STATIN	BETA-BLOCKERS
	8/22/15	8/22/15	M	STATIN	CARDIAC-DRUGS
	3/31/15	3/31/15	F	EKG	CARDIOVASCULAR
	3/31/15	3/31/15	F	EKG	ANTICOAGULANTS
	3/31/15	4/1/15	F	EKG	BETA-BLOCKERS
	3/31/15	3/31/15	F	EKG	CARDIAC-DRUGS
	3/31/15	4/1/15	F	EKG	STATIN
	3/31/15	7/26/15	F	CARDIOVASCULAR	ANTICOAGULANTS
	3/31/15	4/1/15	F	CARDIOVASCULAR	BETA-BLOCKERS
	3/31/15	3/31/15	F	CARDIOVASCULAR	CARDIAC-DRUGS
	3/31/15	4/1/15	F	CARDIOVASCULAR	STATIN
	3/31/15	3/31/15	F	ANTICOAGULANTS	CARDIOVASCULAR
	3/31/15	4/1/15	F	ANTICOAGULANTS	BETA-BLOCKERS
	3/31/15	3/31/15	F	ANTICOAGULANTS	CARDIAC-DRUGS
	3/31/15	4/1/15	F	ANTICOAGULANTS	STATIN
	4/1/15	7/26/15	F	BETA-BLOCKERS	CARDIOVASCULAR
	4/1/15	7/26/15	F	BETA-BLOCKERS	ANTICOAGULANTS
	4/1/15	7/26/15	F	BETA-BLOCKERS	CARDIAC-DRUGS
	4/1/15	7/27/15	F	BETA-BLOCKERS	STATIN
	3/31/15	7/26/15	F	CARDIAC-DRUGS	CARDIOVASCULAR
	3/31/15	7/26/15	F	CARDIAC-DRUGS	ANTICOAGULANTS
	3/31/15	4/1/15	F	CARDIAC-DRUGS	BETA-BLOCKERS
	3/31/15	4/1/15	F	CARDIAC-DRUGS	STATIN
	4/1/15	7/26/15	F	STATIN	CARDIOVASCULAR
	4/1/15	7/26/15	F	STATIN	ANTICOAGULANTS
	4/1/15	4/1/15	F	STATIN	BETA-BLOCKERS
	4/1/15	7/26/15	F	STATIN	CARDIAC-DRUGS
	8/26/13	8/26/13	F	cardiac_cath_diagnosis	cardiac_cath_treatment
	8/26/13	8/26/13	F	EKG	cardiac_cath_diagnosis
	8/26/13	8/26/13	F	EKG	cardiac_cath_treatment
	9/7/11	9/7/11	M	EKG	cardiac_cath_diagnosis
	5/24/17	5/24/17	F	cardiac_cath_diagnosis	EKG
	4/14/14	5/24/17	F	EKG	cardiac_cath_diagnosis
	10/8/12	10/25/12	M	EKG	CARDIOVASCULAR
	10/8/12	1/14/13	M	EKG	ANTICOAGULANTS
	10/8/12	11/24/13	M	EKG	ASPIRIN
	10/8/12	10/22/12	M	EKG	BETA-BLOCKERS
	10/8/12	10/18/12	M	EKG	NITRATE
	10/8/12	10/19/12	M	EKG	CALCIUM-ANTAGONIST
	10/8/12	10/7/15	M	EKG	STATIN
	9/25/12	10/8/12	M	CARDIOVASCULAR	EKG
	9/25/12	9/25/12	M	CARDIOVASCULAR	ANTICOAGULANTS
	9/25/12	11/24/13	M	CARDIOVASCULAR	ASPIRIN
	9/25/12	10/8/12	M	CARDIOVASCULAR	BETA-BLOCKERS
	9/25/12	10/8/12	M	CARDIOVASCULAR	NITRATE
	9/25/12	10/8/12	M	CARDIOVASCULAR	CALCIUM-ANTAGONIST
	9/25/12	10/7/15	M	CARDIOVASCULAR	STATIN
	9/25/12	10/8/12	M	ANTICOAGULANTS	EKG
	9/25/12	10/8/12	M	ANTICOAGULANTS	CARDIOVASCULAR
	9/25/12	11/24/13	M	ANTICOAGULANTS	ASPIRIN
	9/25/12	10/8/12	M	ANTICOAGULANTS	BETA-BLOCKERS
	9/25/12	10/8/12	M	ANTICOAGULANTS	NITRATE
	9/25/12	10/8/12	M	ANTICOAGULANTS	CALCIUM-ANTAGONIST
	9/25/12	10/7/15	M	ANTICOAGULANTS	STATIN
	11/24/13	6/22/14	M	ASPIRIN	EKG
	11/24/13	2/1/14	M	ASPIRIN	CARDIOVASCULAR
	11/24/13	6/23/14	M	ASPIRIN	ANTICOAGULANTS
	11/24/13	10/7/15	M	ASPIRIN	BETA-BLOCKERS
	11/24/13	3/30/15	M	ASPIRIN	NITRATE
	11/24/13	2/15/15	M	ASPIRIN	CALCIUM-ANTAGONIST
	11/24/13	10/7/15	M	ASPIRIN	STATIN
	10/8/12	10/8/12	M	BETA-BLOCKERS	EKG
	10/8/12	10/8/12	M	BETA-BLOCKERS	CARDIOVASCULAR
	10/8/12	10/8/12	M	BETA-BLOCKERS	ANTICOAGULANTS
	10/8/12	11/24/13	M	BETA-BLOCKERS	ASPIRIN
	10/8/12	10/18/12	M	BETA-BLOCKERS	NITRATE
	10/8/12	10/19/12	M	BETA-BLOCKERS	CALCIUM-ANTAGONIST
	10/8/12	10/7/15	M	BETA-BLOCKERS	STATIN
	10/8/12	10/8/12	M	NITRATE	EKG
	10/8/12	10/8/12	M	NITRATE	CARDIOVASCULAR
	10/8/12	10/8/12	M	NITRATE	ANTICOAGULANTS
	10/8/12	11/24/13	M	NITRATE	ASPIRIN
	10/8/12	10/8/12	M	NITRATE	BETA-BLOCKERS
	10/8/12	10/8/12	M	NITRATE	CALCIUM-ANTAGONIST
	10/8/12	10/7/15	M	NITRATE	STATIN
	10/8/12	10/8/12	M	CALCIUM-ANTAGONIST	EKG
	10/8/12	10/8/12	M	CALCIUM-ANTAGONIST	CARDIOVASCULAR
	10/8/12	10/8/12	M	CALCIUM-ANTAGONIST	ANTICOAGULANTS
	10/8/12	11/24/13	M	CALCIUM-ANTAGONIST	ASPIRIN
	10/8/12	10/8/12	M	CALCIUM-ANTAGONIST	BETA-BLOCKERS
	10/8/12	10/18/12	M	CALCIUM-ANTAGONIST	NITRATE
	10/8/12	10/7/15	M	CALCIUM-ANTAGONIST	STATIN
	10/7/15	10/29/15	M	STATIN	EKG
	10/7/15	10/9/15	M	STATIN	CARDIOVASCULAR
	10/7/15	10/29/15	M	STATIN	ANTICOAGULANTS
	10/7/15	10/9/15	M	STATIN	ASPIRIN
	10/7/15	10/7/15	M	STATIN	BETA-BLOCKERS
	11/3/11	12/2/11	M	EKG	CARDIOVASCULAR
	11/3/11	11/3/11	M	EKG	ANTICOAGULANTS
	11/3/11	11/4/11	M	EKG	ASPIRIN
	11/3/11	11/4/11	M	EKG	BETA-BLOCKERS
	11/3/11	11/4/11	M	EKG	CARDIAC-DRUGS
	11/3/11	11/3/11	M	EKG	NITRATE
	11/3/11	12/1/11	M	EKG	STATIN
	12/2/11	12/6/11	M	CARDIOVASCULAR	EKG
	12/2/11	12/6/11	M	CARDIOVASCULAR	ANTICOAGULANTS
	12/2/11	12/2/11	M	CARDIOVASCULAR	ASPIRIN
	12/2/11	12/2/11	M	CARDIOVASCULAR	BETA-BLOCKERS
	12/2/11	12/2/11	M	CARDIOVASCULAR	CARDIAC-DRUGS
	12/2/11	12/6/11	M	CARDIOVASCULAR	NITRATE
	12/2/11	12/6/11	M	CARDIOVASCULAR	STATIN
	11/3/11	11/30/11	M	ANTICOAGULANTS	EKG
	11/3/11	12/2/11	M	ANTICOAGULANTS	CARDIOVASCULAR
	11/3/11	11/4/11	M	ANTICOAGULANTS	ASPIRIN
	11/3/11	11/4/11	M	ANTICOAGULANTS	BETA-BLOCKERS
	11/3/11	11/4/11	M	ANTICOAGULANTS	CARDIAC-DRUGS
	11/3/11	11/30/11	M	ANTICOAGULANTS	NITRATE
	11/3/11	12/1/11	M	ANTICOAGULANTS	STATIN
	11/3/11	11/3/11	M	ASPIRIN	EKG
	11/3/11	12/2/11	M	ASPIRIN	CARDIOVASCULAR
	11/3/11	11/3/11	M	ASPIRIN	ANTICOAGULANTS
	11/3/11	11/4/11	M	ASPIRIN	BETA-BLOCKERS
	11/3/11	11/4/11	M	ASPIRIN	CARDIAC-DRUGS
	11/3/11	11/3/11	M	ASPIRIN	NITRATE
	11/3/11	12/1/11	M	ASPIRIN	STATIN
	11/3/11	11/3/11	M	BETA-BLOCKERS	EKG
	11/3/11	12/2/11	M	BETA-BLOCKERS	CARDIOVASCULAR
	11/3/11	11/3/11	M	BETA-BLOCKERS	ANTICOAGULANTS
	11/3/11	11/3/11	M	BETA-BLOCKERS	ASPIRIN
	11/3/11	11/4/11	M	BETA-BLOCKERS	CARDIAC-DRUGS
	11/3/11	11/3/11	M	BETA-BLOCKERS	NITRATE
	11/3/11	12/1/11	M	BETA-BLOCKERS	STATIN
	11/3/11	11/3/11	M	CARDIAC-DRUGS	EKG
	11/3/11	12/2/11	M	CARDIAC-DRUGS	CARDIOVASCULAR
	11/3/11	11/3/11	M	CARDIAC-DRUGS	ANTICOAGULANTS
	11/3/11	11/3/11	M	CARDIAC-DRUGS	ASPIRIN
	11/3/11	11/3/11	M	CARDIAC-DRUGS	BETA-BLOCKERS
	11/3/11	11/3/11	M	CARDIAC-DRUGS	NITRATE
	11/3/11	12/1/11	M	CARDIAC-DRUGS	STATIN
	11/3/11	11/30/11	M	NITRATE	EKG
	11/3/11	12/2/11	M	NITRATE	CARDIOVASCULAR
	11/3/11	11/3/11	M	NITRATE	ANTICOAGULANTS
	11/3/11	11/4/11	M	NITRATE	ASPIRIN
	11/3/11	11/4/11	M	NITRATE	BETA-BLOCKERS
	11/3/11	11/4/11	M	NITRATE	CARDIAC-DRUGS
	11/3/11	12/1/11	M	NITRATE	STATIN
	11/3/11	11/3/11	M	STATIN	EKG
	11/3/11	12/2/11	M	STATIN	CARDIOVASCULAR
	11/3/11	11/3/11	M	STATIN	ANTICOAGULANTS
	11/3/11	11/3/11	M	STATIN	ASPIRIN
	11/3/11	11/3/11	M	STATIN	BETA-BLOCKERS
	11/3/11	11/3/11	M	STATIN	CARDIAC-DRUGS
	11/3/11	11/3/11	M	STATIN	NITRATE
	2/27/17	3/5/17	M	EKG	CARDIOVASCULAR
	2/27/17	3/6/17	M	EKG	ANTICOAGULANTS
	2/27/17	3/5/17	M	EKG	ASPIRIN
	2/27/17	3/5/17	M	EKG	CARDIAC-DRUGS
	2/27/17	3/5/17	M	EKG	STATIN
	3/1/16	2/27/17	M	CARDIOVASCULAR	EKG
	3/1/16	3/6/17	M	CARDIOVASCULAR	ANTICOAGULANTS
	3/1/16	6/7/16	M	CARDIOVASCULAR	ASPIRIN
	3/1/16	3/5/17	M	CARDIOVASCULAR	CARDIAC-DRUGS
	3/1/16	3/5/17	M	CARDIOVASCULAR	STATIN
	3/6/17	9/2/17	M	ANTICOAGULANTS	CARDIOVASCULAR
	6/7/16	2/27/17	M	ASPIRIN	EKG
	6/7/16	8/20/16	M	ASPIRIN	CARDIOVASCULAR
	6/7/16	3/6/17	M	ASPIRIN	ANTICOAGULANTS
	6/7/16	3/5/17	M	ASPIRIN	CARDIAC-DRUGS
	6/7/16	3/5/17	M	ASPIRIN	STATIN
	3/5/17	3/5/17	M	CARDIAC-DRUGS	CARDIOVASCULAR
	3/5/17	3/6/17	M	CARDIAC-DRUGS	ANTICOAGULANTS
	3/5/17	3/5/17	M	CARDIAC-DRUGS	ASPIRIN
	3/5/17	3/5/17	M	STATIN	CARDIOVASCULAR
	3/5/17	3/6/17	M	STATIN	ANTICOAGULANTS
	3/5/17	3/5/17	M	STATIN	ASPIRIN
	3/5/17	3/5/17	M	STATIN	CARDIAC-DRUGS
	6/14/14	6/14/14	M	STATIN	EKG
	6/16/12	6/17/12	M	EKG	CARDIOVASCULAR
	6/16/12	6/16/12	M	EKG	ANTICOAGULANTS
	6/16/12	6/16/12	M	EKG	ASPIRIN
	6/16/12	6/17/12	M	EKG	BETA-BLOCKERS
	6/16/12	6/16/12	M	EKG	CARDIAC-DRUGS
	6/16/12	6/16/12	M	EKG	NITRATE
	6/16/12	6/17/12	M	EKG	STATIN
	6/17/12	11/17/12	M	CARDIOVASCULAR	EKG
	6/17/12	7/3/12	M	CARDIOVASCULAR	ANTICOAGULANTS
	6/17/12	6/17/12	M	CARDIOVASCULAR	ASPIRIN
	6/17/12	6/17/12	M	CARDIOVASCULAR	BETA-BLOCKERS
	6/17/12	6/17/12	M	CARDIOVASCULAR	CARDIAC-DRUGS
	6/17/12	6/17/12	M	CARDIOVASCULAR	NITRATE
	6/17/12	7/8/12	M	CARDIOVASCULAR	STATIN
	6/16/12	11/17/12	M	ANTICOAGULANTS	EKG
	6/16/12	6/17/12	M	ANTICOAGULANTS	CARDIOVASCULAR
	6/16/12	6/16/12	M	ANTICOAGULANTS	ASPIRIN
	6/16/12	6/17/12	M	ANTICOAGULANTS	BETA-BLOCKERS
	6/16/12	6/16/12	M	ANTICOAGULANTS	CARDIAC-DRUGS
	6/16/12	6/16/12	M	ANTICOAGULANTS	NITRATE
	6/16/12	6/17/12	M	ANTICOAGULANTS	STATIN
	6/16/12	11/17/12	M	ASPIRIN	EKG
	6/16/12	6/17/12	M	ASPIRIN	CARDIOVASCULAR
	6/16/12	6/17/12	M	ASPIRIN	ANTICOAGULANTS
	6/16/12	6/17/12	M	ASPIRIN	BETA-BLOCKERS
	6/16/12	6/16/12	M	ASPIRIN	CARDIAC-DRUGS
	6/16/12	6/16/12	M	ASPIRIN	NITRATE
	6/16/12	6/17/12	M	ASPIRIN	STATIN
	6/17/12	11/17/12	M	BETA-BLOCKERS	EKG
	6/17/12	11/17/12	M	BETA-BLOCKERS	CARDIOVASCULAR
	6/17/12	7/3/12	M	BETA-BLOCKERS	ANTICOAGULANTS
	6/17/12	6/17/12	M	BETA-BLOCKERS	ASPIRIN
	6/17/12	11/17/12	M	BETA-BLOCKERS	CARDIAC-DRUGS
	6/17/12	11/17/12	M	BETA-BLOCKERS	NITRATE
	6/17/12	7/8/12	M	BETA-BLOCKERS	STATIN
	6/16/12	11/17/12	M	CARDIAC-DRUGS	EKG
	6/16/12	6/17/12	M	CARDIAC-DRUGS	CARDIOVASCULAR
	6/16/12	6/17/12	M	CARDIAC-DRUGS	ANTICOAGULANTS
	6/16/12	6/17/12	M	CARDIAC-DRUGS	ASPIRIN
	6/16/12	6/17/12	M	CARDIAC-DRUGS	BETA-BLOCKERS
	6/16/12	6/16/12	M	CARDIAC-DRUGS	NITRATE
	6/16/12	6/17/12	M	CARDIAC-DRUGS	STATIN
	6/16/12	11/17/12	M	NITRATE	EKG
	6/16/12	6/17/12	M	NITRATE	CARDIOVASCULAR
	6/16/12	6/17/12	M	NITRATE	ANTICOAGULANTS
	6/16/12	6/17/12	M	NITRATE	ASPIRIN
	6/16/12	6/17/12	M	NITRATE	BETA-BLOCKERS
	6/16/12	6/17/12	M	NITRATE	CARDIAC-DRUGS
	6/16/12	6/17/12	M	NITRATE	STATIN
	6/17/12	11/17/12	M	STATIN	EKG
	6/17/12	6/17/12	M	STATIN	CARDIOVASCULAR
	6/17/12	6/17/12	M	STATIN	ANTICOAGULANTS
	6/17/12	6/17/12	M	STATIN	ASPIRIN
	6/17/12	6/17/12	M	STATIN	BETA-BLOCKERS
	6/17/12	6/17/12	M	STATIN	CARDIAC-DRUGS
	6/17/12	6/17/12	M	STATIN	NITRATE
	1/10/12	4/23/12	M	EKG	CARDIOVASCULAR
	1/10/12	4/23/12	M	EKG	BETA-BLOCKERS
	1/10/12	4/23/12	M	EKG	STATIN
	4/23/12	10/2/12	M	CARDIOVASCULAR	EKG
	4/23/12	4/23/12	M	CARDIOVASCULAR	BETA-BLOCKERS
	4/23/12	4/23/12	M	CARDIOVASCULAR	STATIN
	4/23/12	10/2/12	M	BETA-BLOCKERS	EKG
	4/23/12	10/22/13	M	BETA-BLOCKERS	CARDIOVASCULAR
	4/23/12	4/23/12	M	BETA-BLOCKERS	STATIN
	4/23/12	10/2/12	M	STATIN	EKG
	4/23/12	10/22/13	M	STATIN	CARDIOVASCULAR
	4/23/12	10/22/13	M	STATIN	BETA-BLOCKERS
	5/24/13	5/24/13	M	cardiac_cath_diagnosis	ANTICOAGULANTS
	5/24/13	5/24/13	M	cardiac_cath_diagnosis	NITRATE
	5/24/13	5/24/13	M	EKG	cardiac_cath_diagnosis
	5/24/13	5/24/13	M	EKG	ANTICOAGULANTS
	5/24/13	5/24/13	M	EKG	NITRATE
	5/24/13	5/24/13	M	NITRATE	ANTICOAGULANTS
	11/14/14	11/5/16	M	EKG	cardiac_cath_diagnosis
	9/1/13	9/28/13	M	EKG	CARDIOVASCULAR
	9/1/13	9/28/13	M	EKG	ANTICOAGULANTS
	9/28/13	9/28/13	M	CARDIOVASCULAR	EKG
	9/28/13	9/28/13	M	CARDIOVASCULAR	ANTICOAGULANTS
	9/28/13	9/28/13	M	ANTICOAGULANTS	EKG
	4/29/13	5/4/14	M	CARDIOVASCULAR	EKG
	4/29/13	7/19/13	M	CARDIOVASCULAR	ANTICOAGULANTS
	4/29/13	4/30/13	M	CARDIOVASCULAR	ASPIRIN
	4/29/13	4/30/13	M	CARDIOVASCULAR	CALCIUM-ANTAGONIST
	4/29/13	7/19/13	M	CARDIOVASCULAR	STATIN
	7/19/13	5/4/14	M	ANTICOAGULANTS	EKG
	7/19/13	7/19/13	M	ANTICOAGULANTS	ASPIRIN
	7/19/13	7/19/13	M	ANTICOAGULANTS	CALCIUM-ANTAGONIST
	7/19/13	7/19/13	M	ANTICOAGULANTS	STATIN
	4/30/13	5/4/14	M	ASPIRIN	EKG
	4/30/13	7/19/13	M	ASPIRIN	ANTICOAGULANTS
	4/30/13	7/19/13	M	ASPIRIN	CALCIUM-ANTAGONIST
	4/30/13	7/19/13	M	ASPIRIN	STATIN
	4/29/13	5/4/14	M	CALCIUM-ANTAGONIST	EKG
	4/29/13	4/29/13	M	CALCIUM-ANTAGONIST	CARDIOVASCULAR
	4/29/13	7/19/13	M	CALCIUM-ANTAGONIST	ANTICOAGULANTS
	4/29/13	4/30/13	M	CALCIUM-ANTAGONIST	ASPIRIN
	4/29/13	7/19/13	M	CALCIUM-ANTAGONIST	STATIN
	4/28/13	5/4/14	M	STATIN	EKG
	4/28/13	4/29/13	M	STATIN	CARDIOVASCULAR
	4/28/13	7/19/13	M	STATIN	ANTICOAGULANTS
	4/28/13	4/30/13	M	STATIN	ASPIRIN
	4/28/13	4/29/13	M	STATIN	CALCIUM-ANTAGONIST
	6/13/12	7/12/12	M	EKG	CARDIOVASCULAR
	6/13/12	4/5/13	M	EKG	BETA-BLOCKERS
	6/13/12	8/24/12	M	EKG	CARDIAC-DRUGS
	6/13/12	5/23/13	M	EKG	STATIN
	7/12/12	4/5/13	M	CARDIOVASCULAR	BETA-BLOCKERS
	7/12/12	8/24/12	M	CARDIOVASCULAR	CARDIAC-DRUGS
	7/12/12	5/23/13	M	CARDIOVASCULAR	STATIN
	6/13/12	6/13/12	M	BETA-BLOCKERS	EKG
	6/13/12	7/12/12	M	BETA-BLOCKERS	CARDIOVASCULAR
	6/13/12	8/24/12	M	BETA-BLOCKERS	CARDIAC-DRUGS
	6/13/12	5/23/13	M	BETA-BLOCKERS	STATIN
	8/24/12	10/4/13	M	CARDIAC-DRUGS	CARDIOVASCULAR
	8/24/12	4/5/13	M	CARDIAC-DRUGS	BETA-BLOCKERS
	8/24/12	5/23/13	M	CARDIAC-DRUGS	STATIN
	6/4/12	6/13/12	M	STATIN	EKG
	6/4/12	7/12/12	M	STATIN	CARDIOVASCULAR
	6/4/12	6/13/12	M	STATIN	BETA-BLOCKERS
	6/4/12	8/24/12	M	STATIN	CARDIAC-DRUGS
	9/8/12	9/22/12	M	cardiac_cath_diagnosis	EKG
	9/8/12	9/11/12	M	cardiac_cath_diagnosis	CARDIOVASCULAR
	9/8/12	9/11/12	M	cardiac_cath_diagnosis	ANTICOAGULANTS
	9/8/12	9/9/12	M	cardiac_cath_diagnosis	ASPIRIN
	9/8/12	9/9/12	M	cardiac_cath_diagnosis	BETA-BLOCKERS
	9/8/12	9/9/12	M	cardiac_cath_diagnosis	NITRATE
	9/8/12	9/10/12	M	cardiac_cath_diagnosis	STATIN
	9/8/12	9/8/12	M	EKG	cardiac_cath_diagnosis
	9/8/12	9/11/12	M	EKG	CARDIOVASCULAR
	9/8/12	9/11/12	M	EKG	ANTICOAGULANTS
	9/8/12	9/9/12	M	EKG	ASPIRIN
	9/8/12	9/9/12	M	EKG	BETA-BLOCKERS
	9/8/12	9/9/12	M	EKG	NITRATE
	9/8/12	9/10/12	M	EKG	STATIN
	9/8/12	9/8/12	M	CARDIOVASCULAR	cardiac_cath_diagnosis
	9/8/12	9/8/12	M	CARDIOVASCULAR	EKG
	9/8/12	9/11/12	M	CARDIOVASCULAR	ANTICOAGULANTS
	9/8/12	9/9/12	M	CARDIOVASCULAR	ASPIRIN
	9/8/12	9/9/12	M	CARDIOVASCULAR	BETA-BLOCKERS
	9/8/12	9/9/12	M	CARDIOVASCULAR	NITRATE
	9/8/12	9/10/12	M	CARDIOVASCULAR	STATIN
	9/8/12	9/8/12	M	ANTICOAGULANTS	cardiac_cath_diagnosis
	9/8/12	9/8/12	M	ANTICOAGULANTS	EKG
	9/8/12	9/8/12	M	ANTICOAGULANTS	CARDIOVASCULAR
	9/8/12	9/9/12	M	ANTICOAGULANTS	ASPIRIN
	9/8/12	9/9/12	M	ANTICOAGULANTS	BETA-BLOCKERS
	9/8/12	9/9/12	M	ANTICOAGULANTS	NITRATE
	9/8/12	9/10/12	M	ANTICOAGULANTS	STATIN
	9/9/12	9/22/12	M	ASPIRIN	EKG
	9/9/12	9/11/12	M	ASPIRIN	CARDIOVASCULAR
	9/9/12	9/11/12	M	ASPIRIN	ANTICOAGULANTS
	9/9/12	9/9/12	M	ASPIRIN	BETA-BLOCKERS
	9/9/12	9/17/12	M	ASPIRIN	NITRATE
	9/9/12	9/10/12	M	ASPIRIN	STATIN
	9/9/12	9/22/12	M	BETA-BLOCKERS	EKG
	9/9/12	9/11/12	M	BETA-BLOCKERS	CARDIOVASCULAR
	9/9/12	9/11/12	M	BETA-BLOCKERS	ANTICOAGULANTS
	9/9/12	9/10/12	M	BETA-BLOCKERS	ASPIRIN
	9/9/12	9/17/12	M	BETA-BLOCKERS	NITRATE
	9/9/12	9/10/12	M	BETA-BLOCKERS	STATIN
	9/9/12	9/22/12	M	NITRATE	EKG
	9/9/12	9/11/12	M	NITRATE	CARDIOVASCULAR
	9/9/12	9/11/12	M	NITRATE	ANTICOAGULANTS
	9/9/12	9/9/12	M	NITRATE	ASPIRIN
	9/9/12	9/9/12	M	NITRATE	BETA-BLOCKERS
	9/9/12	9/10/12	M	NITRATE	STATIN
	9/10/12	9/22/12	M	STATIN	EKG
	9/10/12	9/11/12	M	STATIN	CARDIOVASCULAR
	9/10/12	9/11/12	M	STATIN	ANTICOAGULANTS
	9/10/12	9/10/12	M	STATIN	ASPIRIN
	9/10/12	9/11/12	M	STATIN	BETA-BLOCKERS
	9/10/12	9/17/12	M	STATIN	NITRATE
	9/13/11	9/15/11	F	EKG	ANTICOAGULANTS
	9/13/11	1/14/12	F	EKG	NITRATE
	7/2/11	9/13/11	F	CARDIOVASCULAR	EKG
	7/2/11	9/13/11	F	CARDIOVASCULAR	ANTICOAGULANTS
	7/2/11	1/14/12	F	CARDIOVASCULAR	NITRATE
	9/13/11	9/13/11	F	ANTICOAGULANTS	EKG
	9/13/11	1/14/12	F	ANTICOAGULANTS	NITRATE
	2/2/14	2/8/14	F	cardiac_cath_diagnosis	cardiac_cath_treatment
	2/2/14	2/2/14	F	cardiac_cath_diagnosis	EKG
	2/2/14	11/5/16	F	cardiac_cath_diagnosis	CARDIOVASCULAR
	2/2/14	2/4/14	F	cardiac_cath_diagnosis	ANTICOAGULANTS
	2/2/14	2/3/14	F	cardiac_cath_diagnosis	ASPIRIN
	2/2/14	2/3/14	F	cardiac_cath_diagnosis	BETA-BLOCKERS
	2/2/14	2/4/14	F	cardiac_cath_diagnosis	CARDIAC-DRUGS
	2/2/14	2/4/14	F	cardiac_cath_diagnosis	NITRATE
	2/2/14	2/4/14	F	cardiac_cath_diagnosis	ANTIPLATELET
	2/2/14	2/3/14	F	cardiac_cath_diagnosis	STATIN
	2/2/14	2/2/14	F	cardiac_cath_treatment	cardiac_cath_diagnosis
	2/2/14	2/2/14	F	cardiac_cath_treatment	EKG
	2/2/14	11/5/16	F	cardiac_cath_treatment	CARDIOVASCULAR
	2/2/14	2/4/14	F	cardiac_cath_treatment	ANTICOAGULANTS
	2/2/14	2/3/14	F	cardiac_cath_treatment	ASPIRIN
	2/2/14	2/3/14	F	cardiac_cath_treatment	BETA-BLOCKERS
	2/2/14	2/4/14	F	cardiac_cath_treatment	CARDIAC-DRUGS
	2/2/14	2/4/14	F	cardiac_cath_treatment	NITRATE
	2/2/14	2/4/14	F	cardiac_cath_treatment	ANTIPLATELET
	2/2/14	2/3/14	F	cardiac_cath_treatment	STATIN
	3/16/12	2/2/14	F	EKG	cardiac_cath_diagnosis
	3/16/12	2/2/14	F	EKG	cardiac_cath_treatment
	3/16/12	11/5/16	F	EKG	CARDIOVASCULAR
	3/16/12	3/17/12	F	EKG	ANTICOAGULANTS
	3/16/12	3/17/12	F	EKG	ASPIRIN
	3/16/12	3/17/12	F	EKG	BETA-BLOCKERS
	3/16/12	2/4/14	F	EKG	CARDIAC-DRUGS
	3/16/12	2/4/14	F	EKG	NITRATE
	3/16/12	2/4/14	F	EKG	ANTIPLATELET
	3/16/12	3/17/12	F	EKG	STATIN
	11/5/16	12/8/16	F	CARDIOVASCULAR	ANTIPLATELET
	11/5/16	11/5/16	F	CARDIOVASCULAR	STATIN
	3/17/12	2/2/14	F	ANTICOAGULANTS	cardiac_cath_diagnosis
	3/17/12	2/2/14	F	ANTICOAGULANTS	cardiac_cath_treatment
	3/17/12	5/25/12	F	ANTICOAGULANTS	EKG
	3/17/12	11/5/16	F	ANTICOAGULANTS	CARDIOVASCULAR
	3/17/12	3/17/12	F	ANTICOAGULANTS	ASPIRIN
	3/17/12	9/26/12	F	ANTICOAGULANTS	BETA-BLOCKERS
	3/17/12	2/4/14	F	ANTICOAGULANTS	CARDIAC-DRUGS
	3/17/12	2/4/14	F	ANTICOAGULANTS	NITRATE
	3/17/12	2/4/14	F	ANTICOAGULANTS	ANTIPLATELET
	3/17/12	4/26/12	F	ANTICOAGULANTS	STATIN
	3/17/12	2/2/14	F	ASPIRIN	cardiac_cath_diagnosis
	3/17/12	2/2/14	F	ASPIRIN	cardiac_cath_treatment
	3/17/12	5/25/12	F	ASPIRIN	EKG
	3/17/12	11/5/16	F	ASPIRIN	CARDIOVASCULAR
	3/17/12	3/18/12	F	ASPIRIN	ANTICOAGULANTS
	3/17/12	9/26/12	F	ASPIRIN	BETA-BLOCKERS
	3/17/12	2/4/14	F	ASPIRIN	CARDIAC-DRUGS
	3/17/12	2/4/14	F	ASPIRIN	NITRATE
	3/17/12	2/4/14	F	ASPIRIN	ANTIPLATELET
	3/17/12	4/26/12	F	ASPIRIN	STATIN
	3/17/12	2/2/14	F	BETA-BLOCKERS	cardiac_cath_diagnosis
	3/17/12	2/2/14	F	BETA-BLOCKERS	cardiac_cath_treatment
	3/17/12	5/25/12	F	BETA-BLOCKERS	EKG
	3/17/12	11/5/16	F	BETA-BLOCKERS	CARDIOVASCULAR
	3/17/12	3/17/12	F	BETA-BLOCKERS	ANTICOAGULANTS
	3/17/12	3/17/12	F	BETA-BLOCKERS	ASPIRIN
	3/17/12	2/4/14	F	BETA-BLOCKERS	CARDIAC-DRUGS
	3/17/12	2/4/14	F	BETA-BLOCKERS	NITRATE
	3/17/12	2/4/14	F	BETA-BLOCKERS	ANTIPLATELET
	3/17/12	4/26/12	F	BETA-BLOCKERS	STATIN
	2/4/14	2/8/14	F	CARDIAC-DRUGS	cardiac_cath_diagnosis
	2/4/14	2/8/14	F	CARDIAC-DRUGS	cardiac_cath_treatment
	2/4/14	7/30/14	F	CARDIAC-DRUGS	EKG
	2/4/14	11/5/16	F	CARDIAC-DRUGS	CARDIOVASCULAR
	2/4/14	2/4/14	F	CARDIAC-DRUGS	ANTICOAGULANTS
	2/4/14	2/4/14	F	CARDIAC-DRUGS	ASPIRIN
	2/4/14	2/5/14	F	CARDIAC-DRUGS	BETA-BLOCKERS
	2/4/14	2/4/14	F	CARDIAC-DRUGS	NITRATE
	2/4/14	2/4/14	F	CARDIAC-DRUGS	ANTIPLATELET
	2/4/14	2/6/14	F	CARDIAC-DRUGS	STATIN
	2/4/14	2/8/14	F	NITRATE	cardiac_cath_diagnosis
	2/4/14	2/8/14	F	NITRATE	cardiac_cath_treatment
	2/4/14	7/30/14	F	NITRATE	EKG
	2/4/14	11/5/16	F	NITRATE	CARDIOVASCULAR
	2/4/14	2/4/14	F	NITRATE	ANTICOAGULANTS
	2/4/14	2/4/14	F	NITRATE	ASPIRIN
	2/4/14	2/5/14	F	NITRATE	BETA-BLOCKERS
	2/4/14	2/4/14	F	NITRATE	ANTIPLATELET
	2/4/14	2/6/14	F	NITRATE	STATIN
	2/4/14	2/8/14	F	ANTIPLATELET	cardiac_cath_diagnosis
	2/4/14	2/8/14	F	ANTIPLATELET	cardiac_cath_treatment
	2/4/14	7/30/14	F	ANTIPLATELET	EKG
	2/4/14	11/5/16	F	ANTIPLATELET	CARDIOVASCULAR
	2/4/14	2/6/14	F	ANTIPLATELET	ANTICOAGULANTS
	2/4/14	2/5/14	F	ANTIPLATELET	BETA-BLOCKERS
	2/4/14	2/5/14	F	ANTIPLATELET	NITRATE
	2/4/14	2/6/14	F	ANTIPLATELET	STATIN
	3/17/12	2/2/14	F	STATIN	cardiac_cath_diagnosis
	3/17/12	2/2/14	F	STATIN	cardiac_cath_treatment
	3/17/12	5/25/12	F	STATIN	EKG
	3/17/12	11/5/16	F	STATIN	CARDIOVASCULAR
	3/17/12	3/17/12	F	STATIN	ANTICOAGULANTS
	3/17/12	3/17/12	F	STATIN	ASPIRIN
	3/17/12	3/17/12	F	STATIN	BETA-BLOCKERS
	3/17/12	2/4/14	F	STATIN	CARDIAC-DRUGS
	3/17/12	2/4/14	F	STATIN	NITRATE
	3/17/12	2/4/14	F	STATIN	ANTIPLATELET
	3/29/13	3/29/13	F	cardiac_cath_diagnosis	cardiac_cath_treatment
	3/29/13	7/13/13	F	cardiac_cath_diagnosis	EKG
	3/29/13	7/13/13	F	cardiac_cath_treatment	EKG
	7/17/12	3/29/13	F	EKG	cardiac_cath_diagnosis
	7/17/12	3/29/13	F	EKG	cardiac_cath_treatment
	1/11/16	1/11/16	M	ANTICOAGULANTS	CARDIAC-DRUGS
	9/8/11	9/9/11	F	EKG	CARDIOVASCULAR
	9/8/11	9/10/11	F	EKG	ANTICOAGULANTS
	9/8/11	12/25/11	F	EKG	ASPIRIN
	9/8/11	12/25/11	F	EKG	BETA-BLOCKERS
	9/8/11	12/25/11	F	EKG	CARDIAC-DRUGS
	9/8/11	7/18/15	F	EKG	NITRATE
	9/8/11	12/25/11	F	EKG	STATIN
	9/9/11	12/24/11	F	CARDIOVASCULAR	EKG
	9/9/11	9/10/11	F	CARDIOVASCULAR	ANTICOAGULANTS
	9/9/11	12/25/11	F	CARDIOVASCULAR	ASPIRIN
	9/9/11	12/25/11	F	CARDIOVASCULAR	BETA-BLOCKERS
	9/9/11	12/25/11	F	CARDIOVASCULAR	CARDIAC-DRUGS
	9/9/11	7/18/15	F	CARDIOVASCULAR	NITRATE
	9/9/11	12/25/11	F	CARDIOVASCULAR	STATIN
	9/10/11	12/24/11	F	ANTICOAGULANTS	EKG
	9/10/11	11/20/15	F	ANTICOAGULANTS	CARDIOVASCULAR
	9/10/11	12/25/11	F	ANTICOAGULANTS	ASPIRIN
	9/10/11	12/25/11	F	ANTICOAGULANTS	BETA-BLOCKERS
	9/10/11	12/25/11	F	ANTICOAGULANTS	CARDIAC-DRUGS
	9/10/11	7/18/15	F	ANTICOAGULANTS	NITRATE
	9/10/11	12/25/11	F	ANTICOAGULANTS	STATIN
	9/8/11	9/8/11	F	ASPIRIN	EKG
	9/8/11	9/9/11	F	ASPIRIN	CARDIOVASCULAR
	9/8/11	9/10/11	F	ASPIRIN	ANTICOAGULANTS
	9/8/11	12/25/11	F	ASPIRIN	BETA-BLOCKERS
	9/8/11	9/8/11	F	ASPIRIN	CARDIAC-DRUGS
	9/8/11	7/18/15	F	ASPIRIN	NITRATE
	9/8/11	12/25/11	F	ASPIRIN	STATIN
	9/8/11	9/8/11	F	BETA-BLOCKERS	EKG
	9/8/11	9/9/11	F	BETA-BLOCKERS	CARDIOVASCULAR
	9/8/11	9/10/11	F	BETA-BLOCKERS	ANTICOAGULANTS
	9/8/11	9/8/11	F	BETA-BLOCKERS	ASPIRIN
	9/8/11	9/8/11	F	BETA-BLOCKERS	CARDIAC-DRUGS
	9/8/11	7/18/15	F	BETA-BLOCKERS	NITRATE
	9/8/11	12/25/11	F	BETA-BLOCKERS	STATIN
	9/8/11	9/8/11	F	CARDIAC-DRUGS	EKG
	9/8/11	9/9/11	F	CARDIAC-DRUGS	CARDIOVASCULAR
	9/8/11	9/10/11	F	CARDIAC-DRUGS	ANTICOAGULANTS
	9/8/11	12/25/11	F	CARDIAC-DRUGS	ASPIRIN
	9/8/11	12/25/11	F	CARDIAC-DRUGS	BETA-BLOCKERS
	9/8/11	7/18/15	F	CARDIAC-DRUGS	NITRATE
	9/8/11	12/25/11	F	CARDIAC-DRUGS	STATIN
	7/18/15	11/18/15	F	NITRATE	EKG
	7/18/15	11/20/15	F	NITRATE	CARDIOVASCULAR
	7/18/15	11/19/15	F	NITRATE	ANTICOAGULANTS
	7/18/15	11/19/15	F	NITRATE	CARDIAC-DRUGS
	7/18/15	11/19/15	F	NITRATE	STATIN
	9/8/11	9/8/11	F	STATIN	EKG
	9/8/11	9/9/11	F	STATIN	CARDIOVASCULAR
	9/8/11	9/10/11	F	STATIN	ANTICOAGULANTS
	9/8/11	9/8/11	F	STATIN	ASPIRIN
	9/8/11	9/8/11	F	STATIN	BETA-BLOCKERS
	9/8/11	9/8/11	F	STATIN	CARDIAC-DRUGS
	9/8/11	7/18/15	F	STATIN	NITRATE
	6/28/17	7/20/17	M	cardiac_cath_diagnosis	EKG
	4/26/16	6/28/17	M	EKG	cardiac_cath_diagnosis
	5/29/15	8/21/15	M	EKG	BETA-BLOCKERS
	5/29/15	5/29/15	M	EKG	CARDIAC-DRUGS
	5/29/15	5/29/15	M	EKG	RANOLAZINE
	5/29/15	5/30/15	M	EKG	NITRATE
	8/21/15	1/27/16	M	BETA-BLOCKERS	CARDIAC-DRUGS
	5/29/15	8/21/15	M	CARDIAC-DRUGS	BETA-BLOCKERS
	5/29/15	5/29/15	M	CARDIAC-DRUGS	RANOLAZINE
	5/29/15	5/30/15	M	CARDIAC-DRUGS	NITRATE
	5/29/15	8/21/15	M	RANOLAZINE	BETA-BLOCKERS
	5/29/15	1/27/16	M	RANOLAZINE	CARDIAC-DRUGS
	5/29/15	5/30/15	M	RANOLAZINE	NITRATE
	5/30/15	8/21/15	M	NITRATE	BETA-BLOCKERS
	5/30/15	1/27/16	M	NITRATE	CARDIAC-DRUGS
	6/3/12	6/17/12	M	EKG	CARDIOVASCULAR
	6/3/12	6/17/12	M	EKG	ANTICOAGULANTS
	6/3/12	6/19/12	M	EKG	BETA-BLOCKERS
	6/3/12	6/24/12	M	EKG	STATIN
	6/17/12	6/17/12	M	CARDIOVASCULAR	ANTICOAGULANTS
	6/17/12	6/19/12	M	CARDIOVASCULAR	BETA-BLOCKERS
	6/17/12	6/24/12	M	CARDIOVASCULAR	STATIN
	6/17/12	6/19/12	M	ANTICOAGULANTS	CARDIOVASCULAR
	6/17/12	6/19/12	M	ANTICOAGULANTS	BETA-BLOCKERS
	6/17/12	6/24/12	M	ANTICOAGULANTS	STATIN
	6/19/12	6/19/12	M	BETA-BLOCKERS	CARDIOVASCULAR
	6/19/12	6/24/12	M	BETA-BLOCKERS	STATIN
	6/24/12	6/25/12	M	STATIN	BETA-BLOCKERS
	1/17/13	8/17/13	M	EKG	CARDIOVASCULAR
	1/17/13	8/17/13	M	EKG	STATIN
	8/17/13	12/11/13	M	CARDIOVASCULAR	EKG
	8/17/13	8/17/13	M	CARDIOVASCULAR	STATIN
	8/17/13	12/11/13	M	STATIN	EKG
	8/17/13	8/27/13	M	STATIN	CARDIOVASCULAR
	7/20/16	7/20/16	F	cardiac_cath_diagnosis	cardiac_cath_treatment
	6/30/16	7/20/16	F	EKG	cardiac_cath_diagnosis
	6/30/16	7/20/16	F	EKG	cardiac_cath_treatment
	4/5/16	4/5/16	M	EKG	ASPIRIN
	4/5/16	4/5/16	M	EKG	BETA-BLOCKERS
	4/5/16	4/5/16	M	EKG	NITRATE
	4/5/16	4/5/16	M	EKG	STATIN
	4/5/16	4/5/16	M	ASPIRIN	BETA-BLOCKERS
	4/5/16	4/5/16	M	ASPIRIN	NITRATE
	4/5/16	4/5/16	M	ASPIRIN	STATIN
	4/5/16	4/5/16	M	NITRATE	BETA-BLOCKERS
	4/5/16	4/5/16	M	STATIN	BETA-BLOCKERS
	4/5/16	4/5/16	M	STATIN	NITRATE
	11/17/14	11/17/14	M	cardiac_cath_diagnosis	cardiac_cath_treatment
	11/17/14	11/17/14	M	cardiac_cath_diagnosis	EKG
	11/17/14	11/18/14	M	cardiac_cath_diagnosis	CARDIOVASCULAR
	11/17/14	11/17/14	M	cardiac_cath_diagnosis	ANTICOAGULANTS
	11/17/14	11/17/14	M	cardiac_cath_diagnosis	ASPIRIN
	11/17/14	11/17/14	M	cardiac_cath_diagnosis	BETA-BLOCKERS
	11/17/14	11/17/14	M	cardiac_cath_diagnosis	CARDIAC-DRUGS
	11/17/14	11/17/14	M	cardiac_cath_diagnosis	NITRATE
	11/17/14	11/18/16	M	cardiac_cath_diagnosis	CALCIUM-ANTAGONIST
	11/17/14	11/17/14	M	cardiac_cath_diagnosis	ANTIPLATELET
	11/17/14	11/17/14	M	cardiac_cath_diagnosis	STATIN
	11/17/14	11/18/16	M	cardiac_cath_treatment	cardiac_cath_diagnosis
	11/17/14	11/17/14	M	cardiac_cath_treatment	EKG
	11/17/14	11/18/14	M	cardiac_cath_treatment	CARDIOVASCULAR
	11/17/14	11/17/14	M	cardiac_cath_treatment	ANTICOAGULANTS
	11/17/14	11/17/14	M	cardiac_cath_treatment	ASPIRIN
	11/17/14	11/17/14	M	cardiac_cath_treatment	BETA-BLOCKERS
	11/17/14	11/17/14	M	cardiac_cath_treatment	CARDIAC-DRUGS
	11/17/14	11/17/14	M	cardiac_cath_treatment	NITRATE
	11/17/14	11/18/16	M	cardiac_cath_treatment	CALCIUM-ANTAGONIST
	11/17/14	11/17/14	M	cardiac_cath_treatment	ANTIPLATELET
	11/17/14	11/17/14	M	cardiac_cath_treatment	STATIN
	5/11/13	11/17/14	M	EKG	cardiac_cath_diagnosis
	5/11/13	11/17/14	M	EKG	cardiac_cath_treatment
	5/11/13	5/12/13	M	EKG	CARDIOVASCULAR
	5/11/13	5/15/13	M	EKG	ANTICOAGULANTS
	5/11/13	5/12/13	M	EKG	ASPIRIN
	5/11/13	5/12/13	M	EKG	BETA-BLOCKERS
	5/11/13	5/12/13	M	EKG	CARDIAC-DRUGS
	5/11/13	5/16/13	M	EKG	NITRATE
	5/11/13	11/18/16	M	EKG	CALCIUM-ANTAGONIST
	5/11/13	5/16/13	M	EKG	ANTIPLATELET
	5/11/13	5/12/13	M	EKG	STATIN
	12/28/12	11/17/14	M	CARDIOVASCULAR	cardiac_cath_diagnosis
	12/28/12	11/17/14	M	CARDIOVASCULAR	cardiac_cath_treatment
	12/28/12	5/11/13	M	CARDIOVASCULAR	EKG
	12/28/12	5/11/13	M	CARDIOVASCULAR	ANTICOAGULANTS
	12/28/12	5/11/13	M	CARDIOVASCULAR	ASPIRIN
	12/28/12	5/12/13	M	CARDIOVASCULAR	BETA-BLOCKERS
	12/28/12	5/12/13	M	CARDIOVASCULAR	CARDIAC-DRUGS
	12/28/12	5/11/13	M	CARDIOVASCULAR	NITRATE
	12/28/12	11/18/16	M	CARDIOVASCULAR	CALCIUM-ANTAGONIST
	12/28/12	5/16/13	M	CARDIOVASCULAR	ANTIPLATELET
	12/28/12	1/29/13	M	CARDIOVASCULAR	STATIN
	5/11/13	11/17/14	M	ANTICOAGULANTS	cardiac_cath_diagnosis
	5/11/13	11/17/14	M	ANTICOAGULANTS	cardiac_cath_treatment
	5/11/13	5/11/13	M	ANTICOAGULANTS	EKG
	5/11/13	5/12/13	M	ANTICOAGULANTS	CARDIOVASCULAR
	5/11/13	5/11/13	M	ANTICOAGULANTS	ASPIRIN
	5/11/13	5/12/13	M	ANTICOAGULANTS	BETA-BLOCKERS
	5/11/13	5/12/13	M	ANTICOAGULANTS	CARDIAC-DRUGS
	5/11/13	5/16/13	M	ANTICOAGULANTS	NITRATE
	5/11/13	11/18/16	M	ANTICOAGULANTS	CALCIUM-ANTAGONIST
	5/11/13	5/16/13	M	ANTICOAGULANTS	ANTIPLATELET
	5/11/13	5/11/13	M	ANTICOAGULANTS	STATIN
	5/11/13	11/17/14	M	ASPIRIN	cardiac_cath_diagnosis
	5/11/13	11/17/14	M	ASPIRIN	cardiac_cath_treatment
	5/11/13	5/11/13	M	ASPIRIN	EKG
	5/11/13	5/12/13	M	ASPIRIN	CARDIOVASCULAR
	5/11/13	5/15/13	M	ASPIRIN	ANTICOAGULANTS
	5/11/13	5/12/13	M	ASPIRIN	BETA-BLOCKERS
	5/11/13	5/12/13	M	ASPIRIN	CARDIAC-DRUGS
	5/11/13	5/16/13	M	ASPIRIN	NITRATE
	5/11/13	11/18/16	M	ASPIRIN	CALCIUM-ANTAGONIST
	5/11/13	5/16/13	M	ASPIRIN	ANTIPLATELET
	5/11/13	5/11/13	M	ASPIRIN	STATIN
	4/13/12	11/17/14	M	BETA-BLOCKERS	cardiac_cath_diagnosis
	4/13/12	11/17/14	M	BETA-BLOCKERS	cardiac_cath_treatment
	4/13/12	5/11/13	M	BETA-BLOCKERS	EKG
	4/13/12	12/28/12	M	BETA-BLOCKERS	CARDIOVASCULAR
	4/13/12	5/11/13	M	BETA-BLOCKERS	ANTICOAGULANTS
	4/13/12	5/11/13	M	BETA-BLOCKERS	ASPIRIN
	4/13/12	5/10/12	M	BETA-BLOCKERS	CARDIAC-DRUGS
	4/13/12	5/11/13	M	BETA-BLOCKERS	NITRATE
	4/13/12	11/18/16	M	BETA-BLOCKERS	CALCIUM-ANTAGONIST
	4/13/12	5/16/13	M	BETA-BLOCKERS	ANTIPLATELET
	4/13/12	1/29/13	M	BETA-BLOCKERS	STATIN
	5/10/12	11/17/14	M	CARDIAC-DRUGS	cardiac_cath_diagnosis
	5/10/12	11/17/14	M	CARDIAC-DRUGS	cardiac_cath_treatment
	5/10/12	5/11/13	M	CARDIAC-DRUGS	EKG
	5/10/12	12/28/12	M	CARDIAC-DRUGS	CARDIOVASCULAR
	5/10/12	5/11/13	M	CARDIAC-DRUGS	ANTICOAGULANTS
	5/10/12	5/11/13	M	CARDIAC-DRUGS	ASPIRIN
	5/10/12	5/12/13	M	CARDIAC-DRUGS	BETA-BLOCKERS
	5/10/12	5/11/13	M	CARDIAC-DRUGS	NITRATE
	5/10/12	11/18/16	M	CARDIAC-DRUGS	CALCIUM-ANTAGONIST
	5/10/12	5/16/13	M	CARDIAC-DRUGS	ANTIPLATELET
	5/10/12	1/29/13	M	CARDIAC-DRUGS	STATIN
	5/11/13	11/17/14	M	NITRATE	cardiac_cath_diagnosis
	5/11/13	11/17/14	M	NITRATE	cardiac_cath_treatment
	5/11/13	5/11/13	M	NITRATE	EKG
	5/11/13	5/12/13	M	NITRATE	CARDIOVASCULAR
	5/11/13	5/11/13	M	NITRATE	ANTICOAGULANTS
	5/11/13	5/11/13	M	NITRATE	ASPIRIN
	5/11/13	5/12/13	M	NITRATE	BETA-BLOCKERS
	5/11/13	5/12/13	M	NITRATE	CARDIAC-DRUGS
	5/11/13	11/18/16	M	NITRATE	CALCIUM-ANTAGONIST
	5/11/13	5/16/13	M	NITRATE	ANTIPLATELET
	5/11/13	5/11/13	M	NITRATE	STATIN
	11/18/16	11/18/16	M	CALCIUM-ANTAGONIST	cardiac_cath_diagnosis
	11/18/16	11/18/16	M	CALCIUM-ANTAGONIST	cardiac_cath_treatment
	11/18/16	12/24/16	M	CALCIUM-ANTAGONIST	EKG
	11/18/16	11/18/16	M	CALCIUM-ANTAGONIST	ANTICOAGULANTS
	11/18/16	11/18/16	M	CALCIUM-ANTAGONIST	ASPIRIN
	11/18/16	11/19/16	M	CALCIUM-ANTAGONIST	BETA-BLOCKERS
	11/18/16	11/18/16	M	CALCIUM-ANTAGONIST	NITRATE
	11/18/16	11/18/16	M	CALCIUM-ANTAGONIST	ANTIPLATELET
	11/18/16	11/18/16	M	CALCIUM-ANTAGONIST	STATIN
	5/16/13	11/17/14	M	ANTIPLATELET	cardiac_cath_diagnosis
	5/16/13	11/17/14	M	ANTIPLATELET	cardiac_cath_treatment
	5/16/13	6/12/13	M	ANTIPLATELET	EKG
	5/16/13	5/17/13	M	ANTIPLATELET	CARDIOVASCULAR
	5/16/13	11/17/14	M	ANTIPLATELET	ANTICOAGULANTS
	5/16/13	5/17/13	M	ANTIPLATELET	ASPIRIN
	5/16/13	5/17/13	M	ANTIPLATELET	BETA-BLOCKERS
	5/16/13	5/17/13	M	ANTIPLATELET	CARDIAC-DRUGS
	5/16/13	5/16/13	M	ANTIPLATELET	NITRATE
	5/16/13	11/18/16	M	ANTIPLATELET	CALCIUM-ANTAGONIST
	5/16/13	5/17/13	M	ANTIPLATELET	STATIN
	1/29/13	11/17/14	M	STATIN	cardiac_cath_diagnosis
	1/29/13	11/17/14	M	STATIN	cardiac_cath_treatment
	1/29/13	5/11/13	M	STATIN	EKG
	1/29/13	5/12/13	M	STATIN	CARDIOVASCULAR
	1/29/13	5/11/13	M	STATIN	ANTICOAGULANTS
	1/29/13	5/11/13	M	STATIN	ASPIRIN
	1/29/13	5/12/13	M	STATIN	BETA-BLOCKERS
	1/29/13	5/12/13	M	STATIN	CARDIAC-DRUGS
	1/29/13	5/11/13	M	STATIN	NITRATE
	1/29/13	11/18/16	M	STATIN	CALCIUM-ANTAGONIST
	1/29/13	5/16/13	M	STATIN	ANTIPLATELET
	9/5/16	9/10/16	F	EKG	CARDIOVASCULAR
	9/5/16	9/7/16	F	EKG	ANTICOAGULANTS
	9/5/16	9/10/16	F	EKG	CARDIAC-DRUGS
	9/5/16	9/6/16	F	EKG	STATIN
	9/10/16	10/13/16	F	CARDIOVASCULAR	EKG
	9/10/16	9/17/16	F	CARDIOVASCULAR	ANTICOAGULANTS
	9/10/16	9/10/16	F	CARDIOVASCULAR	CARDIAC-DRUGS
	9/7/16	10/13/16	F	ANTICOAGULANTS	EKG
	9/7/16	9/10/16	F	ANTICOAGULANTS	CARDIOVASCULAR
	9/7/16	9/10/16	F	ANTICOAGULANTS	CARDIAC-DRUGS
	9/10/16	10/13/16	F	CARDIAC-DRUGS	EKG
	9/10/16	9/24/16	F	CARDIAC-DRUGS	CARDIOVASCULAR
	9/10/16	9/17/16	F	CARDIAC-DRUGS	ANTICOAGULANTS
	9/6/16	10/13/16	F	STATIN	EKG
	9/6/16	9/10/16	F	STATIN	CARDIOVASCULAR
	9/6/16	9/7/16	F	STATIN	ANTICOAGULANTS
	9/6/16	9/10/16	F	STATIN	CARDIAC-DRUGS
	7/5/13	5/21/14	M	cardiac_cath_diagnosis	EKG
	3/2/13	7/5/13	M	EKG	cardiac_cath_diagnosis
	7/5/13	7/9/13	M	EKG	CARDIOVASCULAR
	12/20/11	1/29/12	M	cardiac_cath_diagnosis	EKG
	12/20/11	8/27/12	M	cardiac_cath_diagnosis	CARDIOVASCULAR
	12/20/11	5/15/12	M	cardiac_cath_diagnosis	ANTICOAGULANTS
	12/20/11	5/17/12	M	cardiac_cath_diagnosis	ASPIRIN
	12/20/11	5/17/12	M	cardiac_cath_diagnosis	BETA-BLOCKERS
	12/20/11	1/9/14	M	cardiac_cath_diagnosis	CARDIAC-DRUGS
	11/15/11	12/20/11	M	EKG	cardiac_cath_diagnosis
	11/15/11	8/27/12	M	EKG	CARDIOVASCULAR
	11/15/11	5/15/12	M	EKG	ANTICOAGULANTS
	11/15/11	5/17/12	M	EKG	ASPIRIN
	11/15/11	5/17/12	M	EKG	BETA-BLOCKERS
	11/15/11	1/9/14	M	EKG	CARDIAC-DRUGS
	11/15/11	12/20/11	M	EKG	NITRATE
	8/27/12	9/18/12	M	CARDIOVASCULAR	EKG
	8/27/12	9/18/12	M	CARDIOVASCULAR	ANTICOAGULANTS
	8/27/12	9/18/12	M	CARDIOVASCULAR	BETA-BLOCKERS
	8/27/12	1/9/14	M	CARDIOVASCULAR	CARDIAC-DRUGS
	5/15/12	6/3/12	M	ANTICOAGULANTS	EKG
	5/15/12	8/27/12	M	ANTICOAGULANTS	CARDIOVASCULAR
	5/15/12	5/17/12	M	ANTICOAGULANTS	ASPIRIN
	5/15/12	5/17/12	M	ANTICOAGULANTS	BETA-BLOCKERS
	5/15/12	1/9/14	M	ANTICOAGULANTS	CARDIAC-DRUGS
	5/17/12	6/3/12	M	ASPIRIN	EKG
	5/17/12	8/27/12	M	ASPIRIN	CARDIOVASCULAR
	5/17/12	5/22/12	M	ASPIRIN	ANTICOAGULANTS
	5/17/12	5/17/12	M	ASPIRIN	BETA-BLOCKERS
	5/17/12	1/9/14	M	ASPIRIN	CARDIAC-DRUGS
	5/17/12	6/3/12	M	BETA-BLOCKERS	EKG
	5/17/12	8/27/12	M	BETA-BLOCKERS	CARDIOVASCULAR
	5/17/12	5/22/12	M	BETA-BLOCKERS	ANTICOAGULANTS
	5/17/12	6/3/12	M	BETA-BLOCKERS	ASPIRIN
	5/17/12	1/9/14	M	BETA-BLOCKERS	CARDIAC-DRUGS
	1/9/14	11/25/14	M	CARDIAC-DRUGS	EKG
	1/9/14	1/29/14	M	CARDIAC-DRUGS	CARDIOVASCULAR
	1/9/14	1/10/14	M	CARDIAC-DRUGS	ANTICOAGULANTS
	1/9/14	1/10/14	M	CARDIAC-DRUGS	BETA-BLOCKERS
	12/20/11	12/20/11	M	NITRATE	cardiac_cath_diagnosis
	12/20/11	1/29/12	M	NITRATE	EKG
	12/20/11	8/27/12	M	NITRATE	CARDIOVASCULAR
	12/20/11	5/15/12	M	NITRATE	ANTICOAGULANTS
	12/20/11	5/17/12	M	NITRATE	ASPIRIN
	12/20/11	5/17/12	M	NITRATE	BETA-BLOCKERS
	12/20/11	1/9/14	M	NITRATE	CARDIAC-DRUGS
	12/17/14	1/1/15	M	cardiac_cath_diagnosis	EKG
	6/6/12	12/17/14	M	EKG	cardiac_cath_diagnosis
	8/22/15	10/25/15	M	EKG	CARDIOVASCULAR
	8/22/15	1/8/16	M	EKG	ANTICOAGULANTS
	8/22/15	5/15/16	M	EKG	BETA-BLOCKERS
	8/22/15	5/15/16	M	EKG	CARDIAC-DRUGS
	6/13/15	8/22/15	M	CARDIOVASCULAR	EKG
	6/13/15	1/8/16	M	CARDIOVASCULAR	ANTICOAGULANTS
	6/13/15	5/15/16	M	CARDIOVASCULAR	BETA-BLOCKERS
	6/13/15	5/15/16	M	CARDIOVASCULAR	CARDIAC-DRUGS
	1/8/16	6/13/16	M	ANTICOAGULANTS	EKG
	1/8/16	5/15/16	M	ANTICOAGULANTS	CARDIOVASCULAR
	1/8/16	5/15/16	M	ANTICOAGULANTS	BETA-BLOCKERS
	1/8/16	5/15/16	M	ANTICOAGULANTS	CARDIAC-DRUGS
	5/15/16	6/13/16	M	BETA-BLOCKERS	EKG
	5/15/16	5/15/16	M	BETA-BLOCKERS	CARDIOVASCULAR
	5/15/16	5/15/16	M	BETA-BLOCKERS	CARDIAC-DRUGS
	6/13/15	8/22/15	M	CARDIAC-DRUGS	EKG
	6/13/15	6/13/15	M	CARDIAC-DRUGS	CARDIOVASCULAR
	6/13/15	1/8/16	M	CARDIAC-DRUGS	ANTICOAGULANTS
	6/13/15	5/15/16	M	CARDIAC-DRUGS	BETA-BLOCKERS
	7/27/15	7/29/15	M	EKG	CARDIOVASCULAR
	7/27/15	7/31/15	M	EKG	ANTICOAGULANTS
	7/27/15	7/30/15	M	EKG	CARDIAC-DRUGS
	7/29/15	7/31/15	M	CARDIOVASCULAR	ANTICOAGULANTS
	7/29/15	7/30/15	M	CARDIOVASCULAR	CARDIAC-DRUGS
	7/30/15	7/31/15	M	CARDIAC-DRUGS	ANTICOAGULANTS
	7/16/16	7/17/16	F	EKG	ANTICOAGULANTS
	12/28/12	12/28/12	F	EKG	ASPIRIN
	7/27/14	8/18/16	F	EKG	CARDIOVASCULAR
	7/27/14	5/13/15	F	EKG	STATIN
	7/18/11	7/27/14	F	CARDIOVASCULAR	EKG
	7/18/11	8/24/11	F	CARDIOVASCULAR	STATIN
	7/18/11	7/27/14	F	STATIN	EKG
	7/18/11	7/18/11	F	STATIN	CARDIOVASCULAR
	9/28/11	10/2/11	M	cardiac_cath_diagnosis	EKG
	9/28/11	9/28/11	M	EKG	cardiac_cath_diagnosis
	6/6/12	4/15/15	F	EKG	CARDIOVASCULAR
	6/6/12	10/17/12	F	EKG	CARDIAC-DRUGS
	6/6/12	7/16/12	F	EKG	STATIN
	5/8/12	6/6/12	F	CARDIOVASCULAR	EKG
	5/8/12	6/6/12	F	CARDIOVASCULAR	ASPIRIN
	5/8/12	10/17/12	F	CARDIOVASCULAR	CARDIAC-DRUGS
	5/8/12	7/16/12	F	CARDIOVASCULAR	STATIN
	6/6/12	6/6/12	F	ASPIRIN	EKG
	6/6/12	4/15/15	F	ASPIRIN	CARDIOVASCULAR
	6/6/12	10/17/12	F	ASPIRIN	CARDIAC-DRUGS
	6/6/12	7/16/12	F	ASPIRIN	STATIN
	10/9/11	6/6/12	F	CARDIAC-DRUGS	EKG
	10/9/11	5/8/12	F	CARDIAC-DRUGS	CARDIOVASCULAR
	10/9/11	6/6/12	F	CARDIAC-DRUGS	ASPIRIN
	10/9/11	7/16/12	F	CARDIAC-DRUGS	STATIN
	10/9/11	6/6/12	F	STATIN	EKG
	10/9/11	5/8/12	F	STATIN	CARDIOVASCULAR
	10/9/11	6/6/12	F	STATIN	ASPIRIN
	10/9/11	10/9/11	F	STATIN	CARDIAC-DRUGS
	12/13/11	12/13/11	M	EKG	CARDIOVASCULAR
	12/13/11	1/6/12	M	EKG	ANTICOAGULANTS
	12/13/11	10/25/16	M	EKG	ASPIRIN
	12/13/11	10/14/16	M	EKG	CARDIAC-DRUGS
	12/13/11	10/14/16	M	EKG	STATIN
	12/13/11	1/4/12	M	CARDIOVASCULAR	EKG
	12/13/11	1/6/12	M	CARDIOVASCULAR	ANTICOAGULANTS
	12/13/11	10/25/16	M	CARDIOVASCULAR	ASPIRIN
	12/13/11	10/14/16	M	CARDIOVASCULAR	CARDIAC-DRUGS
	12/13/11	10/14/16	M	CARDIOVASCULAR	STATIN
	1/6/12	10/25/16	M	ANTICOAGULANTS	ASPIRIN
	1/6/12	10/14/16	M	ANTICOAGULANTS	CARDIAC-DRUGS
	1/6/12	10/14/16	M	ANTICOAGULANTS	STATIN
	10/14/16	10/15/16	M	CARDIAC-DRUGS	ANTICOAGULANTS
	10/14/16	10/25/16	M	CARDIAC-DRUGS	ASPIRIN
	10/14/16	10/15/16	M	STATIN	ANTICOAGULANTS
	10/14/16	10/25/16	M	STATIN	ASPIRIN
	10/14/16	10/14/16	M	STATIN	CARDIAC-DRUGS
	11/20/13	11/21/13	M	cardiac_cath_diagnosis	EKG
	11/20/13	11/20/13	M	EKG	cardiac_cath_diagnosis
	7/31/13	8/14/13	M	cardiac_cath_diagnosis	EKG
	7/31/13	7/31/13	M	cardiac_cath_treatment	cardiac_cath_diagnosis
	7/31/13	8/14/13	M	cardiac_cath_treatment	EKG
	7/31/13	7/31/13	M	EKG	cardiac_cath_diagnosis
	7/31/13	7/31/13	M	EKG	cardiac_cath_treatment
	3/31/13	2/4/16	F	EKG	CARDIOVASCULAR
	3/31/13	4/10/13	F	EKG	ANTICOAGULANTS
	3/31/13	4/9/13	F	EKG	ASPIRIN
	3/31/13	4/11/13	F	EKG	CARDIAC-DRUGS
	12/16/12	3/31/13	F	ANTICOAGULANTS	EKG
	12/16/12	2/4/16	F	ANTICOAGULANTS	CARDIOVASCULAR
	12/16/12	4/9/13	F	ANTICOAGULANTS	ASPIRIN
	12/16/12	4/11/13	F	ANTICOAGULANTS	CARDIAC-DRUGS
	4/9/13	3/17/15	F	ASPIRIN	EKG
	4/9/13	2/4/16	F	ASPIRIN	CARDIOVASCULAR
	4/9/13	4/10/13	F	ASPIRIN	ANTICOAGULANTS
	4/9/13	4/11/13	F	ASPIRIN	CARDIAC-DRUGS
	4/11/13	3/17/15	F	CARDIAC-DRUGS	EKG
	4/11/13	2/4/16	F	CARDIAC-DRUGS	CARDIOVASCULAR
	4/11/13	4/12/13	F	CARDIAC-DRUGS	ANTICOAGULANTS
	4/11/13	3/19/15	F	CARDIAC-DRUGS	ASPIRIN
	10/24/15	10/26/15	M	EKG	CARDIOVASCULAR
	10/24/15	10/25/15	M	EKG	ANTICOAGULANTS
	10/24/15	10/25/15	M	EKG	ASPIRIN
	10/24/15	10/26/15	M	EKG	CARDIAC-DRUGS
	10/26/15	11/6/16	M	CARDIOVASCULAR	EKG
	10/26/15	10/27/15	M	CARDIOVASCULAR	ANTICOAGULANTS
	10/26/15	10/28/15	M	CARDIOVASCULAR	ASPIRIN
	10/25/15	11/6/16	M	ANTICOAGULANTS	EKG
	10/25/15	10/26/15	M	ANTICOAGULANTS	CARDIOVASCULAR
	10/25/15	10/28/15	M	ANTICOAGULANTS	ASPIRIN
	10/25/15	10/26/15	M	ANTICOAGULANTS	CARDIAC-DRUGS
	10/25/15	11/6/16	M	ASPIRIN	EKG
	10/25/15	10/26/15	M	ASPIRIN	CARDIOVASCULAR
	10/25/15	10/25/15	M	ASPIRIN	ANTICOAGULANTS
	10/25/15	10/26/15	M	ASPIRIN	CARDIAC-DRUGS
	10/26/15	11/6/16	M	CARDIAC-DRUGS	EKG
	10/26/15	10/26/15	M	CARDIAC-DRUGS	CARDIOVASCULAR
	10/26/15	10/27/15	M	CARDIAC-DRUGS	ANTICOAGULANTS
	10/26/15	10/28/15	M	CARDIAC-DRUGS	ASPIRIN
	2/13/14	2/17/14	M	EKG	ANTICOAGULANTS
	2/13/14	2/14/14	M	EKG	ASPIRIN
	2/13/14	2/17/14	M	EKG	STATIN
	2/13/14	2/13/14	M	ANTICOAGULANTS	EKG
	2/13/14	2/14/14	M	ANTICOAGULANTS	ASPIRIN
	2/13/14	2/13/14	M	ANTICOAGULANTS	STATIN
	2/13/14	2/13/14	M	ASPIRIN	EKG
	2/13/14	2/13/14	M	ASPIRIN	ANTICOAGULANTS
	2/13/14	2/13/14	M	ASPIRIN	STATIN
	2/13/14	2/13/14	M	STATIN	EKG
	2/13/14	2/17/14	M	STATIN	ANTICOAGULANTS
	2/13/14	2/14/14	M	STATIN	ASPIRIN
	4/23/13	4/24/13	M	EKG	STATIN
	4/23/13	4/23/13	M	CARDIOVASCULAR	EKG
	4/23/13	4/23/13	M	CARDIOVASCULAR	ASPIRIN
	4/23/13	4/23/13	M	CARDIOVASCULAR	BETA-BLOCKERS
	4/23/13	4/23/13	M	CARDIOVASCULAR	STATIN
	4/23/13	4/23/13	M	ANTICOAGULANTS	EKG
	4/23/13	4/23/13	M	ANTICOAGULANTS	CARDIOVASCULAR
	4/23/13	4/23/13	M	ANTICOAGULANTS	ASPIRIN
	4/23/13	4/23/13	M	ANTICOAGULANTS	BETA-BLOCKERS
	4/23/13	4/23/13	M	ANTICOAGULANTS	STATIN
	4/23/13	4/23/13	M	ASPIRIN	EKG
	4/23/13	4/23/13	M	ASPIRIN	BETA-BLOCKERS
	4/23/13	4/23/13	M	ASPIRIN	STATIN
	4/23/13	4/23/13	M	BETA-BLOCKERS	EKG
	4/23/13	4/24/13	M	BETA-BLOCKERS	STATIN
	4/23/13	4/23/13	M	STATIN	EKG
	4/23/13	4/23/13	M	STATIN	BETA-BLOCKERS
	8/1/15	9/10/15	M	cardiac_cath_diagnosis	EKG
	8/1/15	8/1/15	M	cardiac_cath_treatment	cardiac_cath_diagnosis
	8/1/15	8/1/15	M	cardiac_cath_treatment	EKG
	2/11/13	8/1/15	M	EKG	cardiac_cath_diagnosis
	2/11/13	8/1/15	M	EKG	cardiac_cath_treatment
	11/2/12	12/1/12	M	EKG	CARDIOVASCULAR
	11/2/12	12/1/12	M	EKG	ANTICOAGULANTS
	11/2/12	12/2/12	M	EKG	CARDIAC-DRUGS
	12/1/12	5/31/13	M	CARDIOVASCULAR	EKG
	12/1/12	12/2/12	M	CARDIOVASCULAR	ANTICOAGULANTS
	12/1/12	12/2/12	M	CARDIOVASCULAR	CARDIAC-DRUGS
	12/1/12	5/31/13	M	ANTICOAGULANTS	EKG
	12/1/12	12/1/12	M	ANTICOAGULANTS	CARDIOVASCULAR
	12/1/12	12/2/12	M	ANTICOAGULANTS	CARDIAC-DRUGS
	12/2/12	5/31/13	M	CARDIAC-DRUGS	EKG
	7/13/13	7/27/13	M	cardiac_cath_diagnosis	cardiac_cath_treatment
	7/13/13	7/25/13	M	cardiac_cath_diagnosis	EKG
	7/13/13	7/27/13	M	cardiac_cath_diagnosis	CARDIOVASCULAR
	7/13/13	7/27/13	M	cardiac_cath_diagnosis	ASPIRIN
	7/13/13	7/27/13	M	cardiac_cath_diagnosis	BETA-BLOCKERS
	7/13/13	7/27/13	M	cardiac_cath_diagnosis	NITRATE
	7/13/13	7/14/13	M	cardiac_cath_diagnosis	ANTIPLATELET
	7/13/13	7/27/13	M	cardiac_cath_diagnosis	STATIN
	7/27/13	7/27/13	M	cardiac_cath_treatment	cardiac_cath_diagnosis
	7/27/13	8/22/13	M	cardiac_cath_treatment	EKG
	7/27/13	7/27/13	M	cardiac_cath_treatment	CARDIOVASCULAR
	7/27/13	7/27/13	M	cardiac_cath_treatment	ASPIRIN
	7/27/13	7/27/13	M	cardiac_cath_treatment	BETA-BLOCKERS
	7/27/13	7/27/13	M	cardiac_cath_treatment	NITRATE
	7/27/13	7/27/13	M	cardiac_cath_treatment	ANTIPLATELET
	7/27/13	7/27/13	M	cardiac_cath_treatment	STATIN
	6/26/13	7/13/13	M	EKG	cardiac_cath_diagnosis
	6/26/13	7/27/13	M	EKG	cardiac_cath_treatment
	6/26/13	7/13/13	M	EKG	CARDIOVASCULAR
	6/26/13	7/13/13	M	EKG	ANTICOAGULANTS
	6/26/13	7/27/13	M	EKG	ASPIRIN
	6/26/13	7/13/13	M	EKG	BETA-BLOCKERS
	6/26/13	7/13/13	M	EKG	CARDIAC-DRUGS
	6/26/13	6/30/13	M	EKG	NITRATE
	6/26/13	7/14/13	M	EKG	ANTIPLATELET
	6/26/13	7/13/13	M	EKG	STATIN
	8/11/12	7/13/13	M	CARDIOVASCULAR	cardiac_cath_diagnosis
	8/11/12	7/27/13	M	CARDIOVASCULAR	cardiac_cath_treatment
	8/11/12	6/26/13	M	CARDIOVASCULAR	EKG
	8/11/12	7/13/13	M	CARDIOVASCULAR	ANTICOAGULANTS
	8/11/12	7/27/13	M	CARDIOVASCULAR	ASPIRIN
	8/11/12	7/13/13	M	CARDIOVASCULAR	BETA-BLOCKERS
	8/11/12	7/13/13	M	CARDIOVASCULAR	CARDIAC-DRUGS
	8/11/12	6/30/13	M	CARDIOVASCULAR	NITRATE
	8/11/12	7/14/13	M	CARDIOVASCULAR	ANTIPLATELET
	8/11/12	7/13/13	M	CARDIOVASCULAR	STATIN
	7/13/13	7/13/13	M	ANTICOAGULANTS	cardiac_cath_diagnosis
	7/13/13	7/27/13	M	ANTICOAGULANTS	cardiac_cath_treatment
	7/13/13	7/25/13	M	ANTICOAGULANTS	EKG
	7/13/13	7/27/13	M	ANTICOAGULANTS	CARDIOVASCULAR
	7/13/13	7/27/13	M	ANTICOAGULANTS	ASPIRIN
	7/13/13	7/27/13	M	ANTICOAGULANTS	BETA-BLOCKERS
	7/13/13	7/13/13	M	ANTICOAGULANTS	NITRATE
	7/13/13	7/14/13	M	ANTICOAGULANTS	ANTIPLATELET
	7/13/13	7/13/13	M	ANTICOAGULANTS	STATIN
	7/27/13	8/24/13	M	ASPIRIN	cardiac_cath_diagnosis
	7/27/13	8/24/13	M	ASPIRIN	cardiac_cath_treatment
	7/27/13	8/22/13	M	ASPIRIN	EKG
	7/27/13	8/22/13	M	ASPIRIN	CARDIOVASCULAR
	7/27/13	8/24/13	M	ASPIRIN	BETA-BLOCKERS
	7/27/13	5/23/15	M	ASPIRIN	NITRATE
	7/27/13	7/28/13	M	ASPIRIN	ANTIPLATELET
	7/27/13	7/27/13	M	ASPIRIN	STATIN
	7/13/13	7/13/13	M	BETA-BLOCKERS	cardiac_cath_diagnosis
	7/13/13	7/27/13	M	BETA-BLOCKERS	cardiac_cath_treatment
	7/13/13	7/25/13	M	BETA-BLOCKERS	EKG
	7/13/13	7/13/13	M	BETA-BLOCKERS	CARDIOVASCULAR
	7/13/13	7/13/13	M	BETA-BLOCKERS	ANTICOAGULANTS
	7/13/13	7/27/13	M	BETA-BLOCKERS	ASPIRIN
	7/13/13	7/13/13	M	BETA-BLOCKERS	CARDIAC-DRUGS
	7/13/13	7/13/13	M	BETA-BLOCKERS	NITRATE
	7/13/13	7/14/13	M	BETA-BLOCKERS	ANTIPLATELET
	7/13/13	7/13/13	M	BETA-BLOCKERS	STATIN
	7/13/13	7/13/13	M	CARDIAC-DRUGS	cardiac_cath_diagnosis
	7/13/13	7/27/13	M	CARDIAC-DRUGS	cardiac_cath_treatment
	7/13/13	7/25/13	M	CARDIAC-DRUGS	EKG
	7/13/13	7/27/13	M	CARDIAC-DRUGS	CARDIOVASCULAR
[truncated: 278,481 more rows]
