# Supplementary material for: Gender-based time discrepancy in diagnosis of coronary artery disease based on data analytics of electronic medical records
Source: Front Cardiovasc Med. 2022 Nov 24;9:969325. doi: 10.3389/fcvm.2022.969325 (PMC9729739; doi:10.3389/fcvm.2022.969325)
Supplement: Supplementary file 5 [file Table_5.CSV]

Path	Male_Mean_Days	Male_StDev_Days	Male_Number	Female_Mean_Days	Female_StDev_Days	Female_Number	P-Val
ANTICOAGULANTS,ANTIPLATELET	118.714002	295.1220788	1007	134.0278422	334.1009862	431	0.4102665
ANTICOAGULANTS,ASPIRIN	103.5976709	271.9146763	2662	142.2724014	319.2711351	1395	0.000120525
ANTICOAGULANTS,BETA-BLOCKERS	97.83918338	260.4360266	2792	103.2180851	249.9099458	1504	0.507374879
ANTICOAGULANTS,CABG	205.075	400.9093898	120	380.7352941	478.6101285	34	0.056605226
ANTICOAGULANTS,CALCIUM-ANTAGONIST	220.230198	409.2493934	404	219.0397351	404.5249194	302	0.969305738
ANTICOAGULANTS,CARDIAC-DRUGS	162.3831115	348.5249508	2404	184.3003663	361.8643085	1365	0.070243912
ANTICOAGULANTS,CARDIOVASCULAR	104.7063844	265.4827065	2929	113.9851301	275.652053	1614	0.271374926
ANTICOAGULANTS,EKG	150.8818215	286.8407518	2767	170.9653216	294.9029173	1586	0.029041887
ANTICOAGULANTS,NITRATE	163.0430917	336.891335	1462	190.7161836	355.1579928	828	0.068208443
ANTICOAGULANTS,RANOLAZINE	337.5142857	453.3765669	70	294.3055556	406.0409423	36	0.619607621
ANTICOAGULANTS,STATIN	116.7439908	280.3387123	2621	129.5056096	284.9026021	1337	0.180350415
ANTICOAGULANTS,cardiac_cath_diagnosis	292.5721562	458.2453599	589	317.5784314	463.6342136	306	0.442529808
ANTICOAGULANTS,cardiac_cath_treatment	284.521327	446.0425917	211	321.5223881	496.2582221	67	0.587318799
ANTIPLATELET,ANTICOAGULANTS	142.7511416	330.1596146	876	88.38544474	247.3480308	371	0.001440668
ANTIPLATELET,ASPIRIN	94.48799232	271.6857208	1041	105.5808824	279.2430596	408	0.493381015
ANTIPLATELET,BETA-BLOCKERS	79.91878669	196.6871917	1022	92.68604651	223.690432	430	0.304254951
ANTIPLATELET,CABG	518.0967742	505.9071295	31	735.5714286	601.5238585	7	0.400241893
ANTIPLATELET,CALCIUM-ANTAGONIST	221.5490196	422.9080753	102	216.5614035	389.6110706	57	0.940295569
ANTIPLATELET,CARDIAC-DRUGS	191.0464481	370.4508076	732	192.2608696	374.4509255	322	0.961208035
ANTIPLATELET,CARDIOVASCULAR	101.3309426	232.973299	976	116.4720195	284.1578247	411	0.340608358
ANTIPLATELET,EKG	153.5610526	270.6689328	950	157.6108374	295.6126199	406	0.812840562
ANTIPLATELET,NITRATE	167.2781955	342.8425065	665	150.6619217	310.5337507	281	0.46646538
ANTIPLATELET,RANOLAZINE	217.1071429	352.8817818	56	271.76	411.0167555	25	0.56733615
ANTIPLATELET,STATIN	82.02566453	202.5668522	1091	63.23842593	162.0377949	432	0.058513498
ANTIPLATELET,cardiac_cath_diagnosis	263.7481752	417.1369081	274	284.7912088	455.9827608	91	0.697538751
ANTIPLATELET,cardiac_cath_treatment	241.3414634	421.4690266	164	266.1960784	475.9025959	51	0.738990915
ASPIRIN,ANTICOAGULANTS	113.5646286	300.9592948	2437	123.8446677	307.9307881	1294	0.328073423
ASPIRIN,ANTIPLATELET	108.5132576	263.9207439	1056	133.0299539	330.1188204	434	0.169014934
ASPIRIN,BETA-BLOCKERS	88.37078652	237.422356	2492	105.9763407	258.3549214	1268	0.042529161
ASPIRIN,CABG	276.9680851	418.9686121	94	358.0714286	508.6287978	28	0.446247763
ASPIRIN,CALCIUM-ANTAGONIST	231.8353659	412.2961478	328	236.8434783	413.3154603	230	0.887902392
ASPIRIN,CARDIAC-DRUGS	180.6980453	364.8988507	1944	193.7022263	373.3262834	1078	0.35523604
ASPIRIN,CARDIOVASCULAR	106.4267154	257.8153488	2463	138.6262948	304.9863303	1255	0.001382782
ASPIRIN,EKG	160.976394	305.1773772	2457	178.0350109	317.2919358	1371	0.106061569
ASPIRIN,NITRATE	178.8969521	346.6247685	1378	179.4517834	338.4954172	757	0.971348372
ASPIRIN,RANOLAZINE	238.9857143	396.0421033	70	387.8918919	490.562137	37	0.116452062
ASPIRIN,STATIN	99.68026677	247.0161465	2549	115.0376176	264.8384164	1276	0.083961313
ASPIRIN,CABG	276.9680851	418.9686121	94	358.0714286	508.6287978	28	0.446247763
ASPIRIN,cardiac_cath_diagnosis	300.7151277	442.2307929	509	347.7738095	472.4871891	252	0.187327501
ASPIRIN,cardiac_cath_treatment	267.8301887	427.6846287	212	347.7246377	516.788809	69	0.248297118
BETA-BLOCKERS,ANTICOAGULANTS	155.232852	354.345233	2770	152.9359237	334.9151834	1467	0.835138143
BETA-BLOCKERS,ANTIPLATELET	164.980019	335.6816612	1051	202.2036613	407.5215278	437	0.092180169
BETA-BLOCKERS,ASPIRIN	161.6537873	341.918037	2614	198.2087156	376.5046509	1308	0.003163939
BETA-BLOCKERS,CABG	363.3978495	440.6979923	93	511.037037	538.6691208	27	0.200634982
BETA-BLOCKERS,CALCIUM-ANTAGONIST	235.6395939	422.8778805	394	236.0064516	420.2992076	310	0.990855177
BETA-BLOCKERS,CARDIAC-DRUGS	211.3458065	392.75614	2325	213.5724191	391.9950058	1298	0.869882293
BETA-BLOCKERS,CARDIOVASCULAR	122.9245782	292.3091382	3023	137.854534	297.1468414	1588	0.10314082
BETA-BLOCKERS,EKG	193.7997932	332.3143546	2902	210.7335423	333.2101738	1595	0.102778569
BETA-BLOCKERS,NITRATE	237.3470628	400.3502095	1481	246.8735363	413.7258982	854	0.587720508
BETA-BLOCKERS,RANOLAZINE	326.1481481	446.7851864	81	359.2368421	378.0009605	38	0.675988545
BETA-BLOCKERS,STATIN	142.2012757	310.0631602	2822	155.3580786	302.0131818	1374	0.189386444
BETA-BLOCKERS,cardiac_cath_diagnosis	389.6727273	497.0657052	550	449.5641026	525.5330457	273	0.117738551
BETA-BLOCKERS,cardiac_cath_treatment	406.3010204	519.4978702	196	547.21875	635.7375786	64	0.11153521
CABG,ANTICOAGULANTS	14.19473684	131.0414893	190	0.622641509	0.985011033	53	0.155090229
CABG,ANTIPLATELET	22.50617284	67.863857	81	93.04761905	411.9816108	21	0.443303365
CABG,ASPIRIN	2.033333333	5.372607587	210	5.482758621	25.35934125	58	0.307465147
CABG,BETA-BLOCKERS	6.333333333	27.69603956	204	1.410714286	1.82683816	56	0.012526355
CABG,CALCIUM-ANTAGONIST	81.45454545	284.502097	33	201.5	550.9884624	8	0.567011889
CABG,CARDIAC-DRUGS	5.014634146	32.78457284	205	5.350877193	19.06238932	57	0.92154402
CABG,CARDIOVASCULAR	17.34895833	68.16923888	192	65.80357143	303.4474296	56	0.240480777
CABG,EKG	42.84079602	158.7720634	402	52.15044248	171.3157705	113	0.604814409
CABG,NITRATE	20.52112676	82.29817077	142	22.93877551	118.6938303	49	0.895356092
CABG,STATIN	5.598039216	26.98960201	204	2.052631579	8.000939794	57	0.102964629
CABG,cardiac_cath_diagnosis	129	330.2021245	80	135.5	418.6024985	30	0.939308678
CABG,cardiac_cath_treatment	305.5555556	462.3309513	18	815.25	791.2359003	4	0.29155644
CALCIUM-ANTAGONIST,ANTICOAGULANTS	107.353562	255.9164806	379	108.4600639	244.3674969	313	0.953742547
CALCIUM-ANTAGONIST,ANTIPLATELET	118.6170213	257.1972218	94	223.640625	402.8758668	64	0.068046863
CALCIUM-ANTAGONIST,ASPIRIN	133.0512048	277.9125258	332	181.4273859	317.6888741	241	0.058646304
CALCIUM-ANTAGONIST,BETA-BLOCKERS	109.2421053	275.3050681	380	110.9060403	261.0551329	298	0.935931335
CALCIUM-ANTAGONIST,CABG	520.5555556	381.07024	9	522.3333333	443.3001993	6	0.99374815
CALCIUM-ANTAGONIST,CARDIAC-DRUGS	178.0063492	358.9374801	315	203.3886792	348.8915509	265	0.389403623
CALCIUM-ANTAGONIST,CARDIOVASCULAR	114.6976127	255.6988522	377	120.904918	242.6702756	305	0.745860569
CALCIUM-ANTAGONIST,EKG	142.6442049	269.5684892	371	156.0852459	227.516597	305	0.48231586
CALCIUM-ANTAGONIST,NITRATE	210.95	386.7046753	180	181.4751381	341.2600112	181	0.443196981
CALCIUM-ANTAGONIST,RANOLAZINE	604.125	632.2697068	8	337.5333333	457.1681258	15	0.314188509
CALCIUM-ANTAGONIST,STATIN	146.694864	293.2839465	331	186.1606426	341.0787534	249	0.143939511
CALCIUM-ANTAGONIST,cardiac_cath_diagnosis	442.1333333	569.548125	60	398	457.5909746	57	0.644152766
CALCIUM-ANTAGONIST,cardiac_cath_treatment	321.7142857	580.5667561	14	540	595.3248158	12	0.355516672
CARDIAC-DRUGS,ANTICOAGULANTS	116.9047416	280.8262015	2341	140.1079295	315.1561025	1362	0.0247106
CARDIAC-DRUGS,ANTIPLATELET	123.8085676	281.4554037	747	216.7823529	430.4741979	340	0.000298289
CARDIAC-DRUGS,ASPIRIN	129.0207305	297.5145048	2026	199.0904894	365.4514681	1083	6.66E-08
CARDIAC-DRUGS,BETA-BLOCKERS	99.49517967	237.9583521	2282	121.8653543	263.9247869	1270	0.012263031
CARDIAC-DRUGS,CABG	222.0111111	403.339807	90	587.037037	575.865401	27	0.004132801
CARDIAC-DRUGS,CALCIUM-ANTAGONIST	240.9969512	417.8178239	328	271.3396947	436.7916149	262	0.393109552
CARDIAC-DRUGS,CARDIOVASCULAR	100.2303325	238.9658222	2466	126.7673267	270.2471968	1414	0.002175418
CARDIAC-DRUGS,EKG	156.5927419	270.6268226	2232	191.5229091	306.3092322	1375	0.000519432
CARDIAC-DRUGS,NITRATE	180.0773109	348.9562966	1190	230.9512195	383.528679	697	0.004118214
CARDIAC-DRUGS,RANOLAZINE	289.7464789	398.6924242	71	350.3243243	486.5705986	37	0.516944812
CARDIAC-DRUGS,STATIN	123.2560685	261.3945296	2101	158.6707106	304.2006984	1154	0.000865402
CARDIAC-DRUGS,cardiac_cath_diagnosis	314.4662005	430.5512028	429	466.0299145	536.5589568	234	0.000230199
CARDIAC-DRUGS,cardiac_cath_treatment	267.4859155	406.70136	142	529.7755102	659.3964496	49	0.011140242
CARDIOVASCULAR,ANTICOAGULANTS	165.8109571	354.7972821	2957	166.4796105	350.3999004	1643	0.950775083
CARDIOVASCULAR,ANTIPLATELET	188.5125969	362.6354736	1032	242.294964	426.8200697	417	0.023889566
CARDIOVASCULAR,ASPIRIN	184.27	362.4555442	2700	230.7581602	399.2082152	1348	0.00032617
CARDIOVASCULAR,BETA-BLOCKERS	126.5450161	287.4541882	3110	140.6065271	291.706266	1624	0.113659183
CARDIOVASCULAR,CABG	413.2743363	535.6604109	113	547.5714286	580.6467294	28	0.272831884
CARDIOVASCULAR,CALCIUM-ANTAGONIST	263.0579345	451.1638588	397	261.2911392	443.6319553	316	0.958200813
CARDIOVASCULAR,CARDIAC-DRUGS	230.7530717	418.5242735	2523	216.1671329	390.0410926	1430	0.271397574
CARDIOVASCULAR,EKG	223.1131519	343.3123143	3049	246.0153212	353.9273354	1697	0.030880083
CARDIOVASCULAR,NITRATE	269.2184532	420.3227897	1474	301.4700957	441.896352	836	0.08643646
CARDIOVASCULAR,RANOLAZINE	365.5641026	476.1121659	78	379.975	418.1203659	40	0.86623373
CARDIOVASCULAR,STATIN	155.6127148	306.2135091	2910	171.117193	311.0044725	1425	0.121330783
CARDIOVASCULAR,cardiac_cath_diagnosis	480.1488095	523.9106085	504	541.0849421	526.7531972	259	0.130158788
CARDIOVASCULAR,cardiac_cath_treatment	482.819209	539.9369819	177	584.25	585.0005291	64	0.22794002
EKG,ANTICOAGULANTS	144.5837057	323.8735086	3805	144.2078413	323.7805014	2117	0.965855403
EKG,ANTIPLATELET	173	345.4429195	1279	215.9210526	413.6945312	532	0.035415909
EKG,ASPIRIN	169.033848	350.1746368	3368	197.8366778	378.2159113	1794	0.007562027
EKG,BETA-BLOCKERS	132.9060011	292.785147	3766	145.6047875	297.4352318	2047	0.118048494
EKG,CABG	241.9309524	405.8829351	420	311.1896552	459.9375556	116	0.143084697
EKG,CALCIUM-ANTAGONIST	254.7440476	434.2810562	504	247.8789346	425.8810854	413	0.809831528
EKG,CARDIAC-DRUGS	224.8756027	409.7894553	3111	230.9434807	402.8837048	1787	0.614121644
EKG,CARDIOVASCULAR	135.8528529	291.6391651	3996	155.1124829	318.8146205	2187	0.019346363
EKG,NITRATE	225.4046354	394.5663411	2071	246.2956593	411.7450849	1221	0.153415212
EKG,RANOLAZINE	293.93	417.7935853	100	393.4893617	455.7679555	47	0.208334386
EKG,STATIN	155.7228594	310.6506732	3749	174.4127816	323.3947234	1909	0.037341433
EKG,cardiac_cath_diagnosis	304.7014925	471.1698513	2010	368.2942885	496.8675975	1033	0.000682427
EKG,cardiac_cath_treatment	363.6954397	522.145558	614	393.0365297	536.1961151	219	0.484349814
NITRATE,ANTICOAGULANTS	102.31351	269.5419465	1547	101.2063134	249.2150821	887	0.918475591
NITRATE,ANTIPLATELET	107.0078844	256.6368619	761	128.5401235	313.3420296	324	0.275820707
NITRATE,ASPIRIN	99.97861943	256.4019116	1637	124.5706085	291.1046883	871	0.036100232
NITRATE,BETA-BLOCKERS	83.04828002	204.0545835	1657	81.09219089	192.7907147	922	0.808957307
NITRATE,CABG	169.5950413	346.8131	121	303.4848485	463.6795176	33	0.129784701
NITRATE,CALCIUM-ANTAGONIST	202.0194175	355.6297192	206	184.9347826	372.3545025	184	0.644342549
NITRATE,CARDIAC-DRUGS	157.7907148	344.5219087	1357	145.9515306	321.0971735	784	0.423787409
NITRATE,CARDIOVASCULAR	101.5117258	234.9503872	1663	126.1007667	285.3600925	913	0.026376215
NITRATE,EKG	126.8285372	245.009189	1668	136.6974093	256.1878963	965	0.333307286
NITRATE,RANOLAZINE	242.0657895	389.7578166	76	331.8	431.733272	45	0.255380382
NITRATE,STATIN	91.50985075	207.4082639	1675	108.4521935	222.2290592	889	0.060310714
NITRATE,cardiac_cath_diagnosis	221.6672828	396.670243	541	199.7561837	379.4689093	283	0.438744704
NITRATE,cardiac_cath_treatment	232.049505	394.8441692	202	301.0149254	509.6374675	67	0.314365606
RANOLAZINE,ANTICOAGULANTS	118.2428571	213.7118767	70	144.4285714	260.6013599	28	0.639359259
RANOLAZINE,ANTIPLATELET	119.7592593	193.0086453	54	116.9166667	197.6947398	24	0.953194263
RANOLAZINE,ASPIRIN	152.4078947	289.8258409	76	182.6774194	300.6353702	31	0.635030705
RANOLAZINE,BETA-BLOCKERS	111.4642857	244.5354803	84	80.35135135	117.0541698	37	0.346192952
RANOLAZINE,CALCIUM-ANTAGONIST	119.4	109.481962	5	71.18181818	101.3822649	11	0.430055934
RANOLAZINE,CARDIAC-DRUGS	183.2222222	327.926843	63	134.8	226.1835385	30	0.409630751
RANOLAZINE,CARDIOVASCULAR	98.71794872	223.1659389	78	110.0857143	165.6655688	35	0.763840997
RANOLAZINE,EKG	168.0609756	224.5801761	82	84.2	107.098852	40	0.006088278
RANOLAZINE,NITRATE	194.6710526	371.0743821	76	114.1470588	173.0773399	34	0.123655796
RANOLAZINE,STATIN	126.6962025	234.4901373	79	145.025641	334.1991596	39	0.759802583
RANOLAZINE,cardiac_cath_diagnosis	410.1428571	428.2750686	28	327.5	299.8239868	14	0.472852281
RANOLAZINE,cardiac_cath_treatment	328.6428571	455.5373171	14	342.875	252.2801377	8	0.925809245
STATIN,ANTICOAGULANTS	160.1101727	344.1840165	2605	171.0944528	362.2144488	1334	0.359798954
STATIN,ANTIPLATELET	150.3064935	324.0926536	1155	186.0042194	383.828406	474	0.075311169
STATIN,ASPIRIN	148.0059568	331.3219096	2686	188.9058999	375.0972332	1339	0.000721838
STATIN,BETA-BLOCKERS	114.587234	260.3516652	2820	134.1160142	290.2644046	1405	0.033207455
STATIN,CABG	371.1941748	492.9477572	103	521	561.5562898	31	0.18757721
STATIN,CALCIUM-ANTAGONIST	270.7255521	450.378073	317	294.6230159	455.183686	252	0.532248167
STATIN,CARDIAC-DRUGS	229.2896074	418.5070825	2165	239.9770017	411.3726615	1174	0.476272615
STATIN,CARDIOVASCULAR	125.8289474	271.8528348	2888	162.8843728	320.5496571	1427	0.000180253
STATIN,EKG	207.7961098	328.8162817	2879	234.1323239	355.5329819	1519	0.016616567
STATIN,NITRATE	231.1616294	393.2332824	1522	250.6216545	411.8112267	822	0.267595294
STATIN,RANOLAZINE	304.1829268	449.7759148	82	429.047619	512.6842775	42	0.185405934
STATIN,cardiac_cath_diagnosis	382.5785838	504.3642838	579	398.1391941	493.7378394	273	0.670051333
STATIN,cardiac_cath_treatment	380.5974026	518.7164491	231	408.3815789	557.3216179	76	0.702101742
cardiac_cath_diagnosis,ANTICOAGULANTS	52.05963791	172.3147522	939	51.4527027	173.0833774	444	0.951396879
cardiac_cath_diagnosis,ANTIPLATELET	32.50463822	138.358773	539	57.60294118	212.5108498	204	0.118536435
cardiac_cath_diagnosis,ASPIRIN	54.67814855	193.5615011	929	59.55690073	188.5322454	413	0.664435357
cardiac_cath_diagnosis,BETA-BLOCKERS	52.48036952	152.6385968	866	67.41031941	167.0858344	407	0.126996515
cardiac_cath_diagnosis,CABG	77.06329114	231.7268085	237	127.1875	329.9864295	64	0.257025096
cardiac_cath_diagnosis,CALCIUM-ANTAGONIST	207.0973451	383.1727036	113	174.9333333	329.6587792	60	0.565087836
cardiac_cath_diagnosis,CARDIAC-DRUGS	93.80988593	253.9717736	789	98.04901961	264.6358354	408	0.790075468
cardiac_cath_diagnosis,CARDIOVASCULAR	77.74943311	199.9292543	882	82.79805353	225.2146523	411	0.6976377
cardiac_cath_diagnosis,EKG	81.78920827	196.4493139	1983	93.02156057	202.5705174	974	0.152530423
cardiac_cath_diagnosis,NITRATE	60	201.5675305	800	49.09067358	174.3878185	386	0.338133212
cardiac_cath_diagnosis,RANOLAZINE	197.7727273	356.9545514	44	214.36	390.6356871	25	0.861960358
cardiac_cath_diagnosis,STATIN	58.62613636	175.5030994	880	62.81326781	182.6761907	407	0.698781482
cardiac_cath_diagnosis,cardiac_cath_treatment	108.7796258	309.0731461	481	89.59375	285.5266192	160	0.47149695
cardiac_cath_treatment,ANTICOAGULANTS	46.92068966	165.6789865	290	37.73626374	175.7500014	91	0.660002465
cardiac_cath_treatment,ANTIPLATELET	4.046070461	23.59913277	369	2.516949153	8.002919393	118	0.286299004
cardiac_cath_treatment,ASPIRIN	2.855978261	15.14591759	368	4.152542373	24.93328778	118	0.594044543
cardiac_cath_treatment,BETA-BLOCKERS	22.60967742	98.7843549	310	21.98979592	113.9141922	98	0.961447154
cardiac_cath_treatment,CABG	403.7368421	468.3568016	19	377	475.8115874	7	0.900834241
cardiac_cath_treatment,CALCIUM-ANTAGONIST	129.1428571	196.5571891	21	157.4166667	331.8026408	12	0.791167611
cardiac_cath_treatment,CARDIAC-DRUGS	94.46382979	264.9918273	235	114.695122	264.8431956	82	0.552459455
cardiac_cath_treatment,CARDIOVASCULAR	66.22147651	184.8820844	298	36.46391753	164.7246479	97	0.135788214
cardiac_cath_treatment,EKG	50.88396947	142.505889	655	52.41409692	166.3535402	227	0.901594053
cardiac_cath_treatment,NITRATE	38.4	156.4207309	285	47.10416667	195.2024848	96	0.69260554
cardiac_cath_treatment,RANOLAZINE	165.3333333	226.1982906	15	135.7	264.2137392	10	0.774745246
cardiac_cath_treatment,STATIN	24.63663664	93.04343838	333	20.25925926	65.94820544	108	0.591231549
cardiac_cath_treatment,cardiac_cath_diagnosis	65.28282828	220.7744943	495	32.31515152	149.1603249	165	0.031470134
