# Supplementary material for: Gender-based time discrepancy in diagnosis of coronary artery disease based on data analytics of electronic medical records
Source: Front Cardiovasc Med. 2022 Nov 24;9:969325. doi: 10.3389/fcvm.2022.969325 (PMC9729739; doi:10.3389/fcvm.2022.969325)
Supplement: Supplementary file 6 [file Table_6.CSV]

Medication_ID	Medication_Name	Medication_Therapeutic_Class	Medication_Pharmaceutical_Class	Medication_Pharmaceutical_Subclass
679	ASPIRIN 81 MG CHEWABLE TABLET	ANTIPLATELET DRUGS	PLATELET AGGREGATION INHIBITORS	SALICYLATE ANALGESICS
688	ASPIRIN 81 MG TABLET,DELAYED RELEASE	ANTIPLATELET DRUGS	PLATELET AGGREGATION INHIBITORS	SALICYLATE ANALGESICS
681	ASPIRIN 325 MG TABLET	ANALGESICS	ANALGESIC/ANTIPYRETICS, SALICYLATES	SALICYLATE ANALGESICS
30978	ASPIRIN 81 MG TABLET	ANTIPLATELET DRUGS	PLATELET AGGREGATION INHIBITORS	SALICYLATE ANALGESICS
685	ASPIRIN 325 MG TABLET,DELAYED RELEASE	ANALGESICS	ANALGESIC/ANTIPYRETICS, SALICYLATES	SALICYLATE ANALGESICS
693	ASPIRIN 300 MG RECTAL SUPPOSITORY	ANALGESICS	ANALGESIC/ANTIPYRETICS, SALICYLATES	SALICYLATE ANALGESICS
122880	ASPIRIN (BULK) MISC	UNCLASSIFIED DRUG PRODUCTS	BULK CHEMICALS	SALICYLATE ANALGESICS
9152	ASPIRIN, BUFFERED 325 MG TABLET	ANALGESICS	ANALGESIC/ANTIPYRETICS, SALICYLATES	SALICYLATE ANALGESICS, BUFFERED
14738	ASPIRIN 162 MG TABLET,DELAYED RELEASE	ANTIPLATELET DRUGS	PLATELET AGGREGATION INHIBITORS	SALICYLATE ANALGESICS
123265	BABY ASPIRIN ORAL	ANTIPLATELET DRUGS	PLATELET AGGREGATION INHIBITORS	SALICYLATE ANALGESICS
122888	ASPIRIN ORAL	ANALGESICS	ANALGESIC/ANTIPYRETICS, SALICYLATES	SALICYLATE ANALGESICS
682	ASPIRIN 500 MG TABLET	ANALGESICS	ANALGESIC/ANTIPYRETICS, SALICYLATES	SALICYLATE ANALGESICS
683	ASPIRIN 650 MG TABLET,DELAYED RELEASE	ANALGESICS	ANALGESIC/ANTIPYRETICS, SALICYLATES	SALICYLATE ANALGESICS
673	ASPIR-LOW 81 MG TABLET,DELAYED RELEASE	ANTIPLATELET DRUGS	PLATELET AGGREGATION INHIBITORS	SALICYLATE ANALGESICS
122881	ASPIRIN CHILDRENS ORAL	ANTIPLATELET DRUGS	PLATELET AGGREGATION INHIBITORS	SALICYLATE ANALGESICS
686	ASPIRIN 500 MG TABLET,DELAYED RELEASE	ANALGESICS	ANALGESIC/ANTIPYRETICS, SALICYLATES	SALICYLATE ANALGESICS
122875	ASPIR-81 ORAL	ANTIPLATELET DRUGS	PLATELET AGGREGATION INHIBITORS	SALICYLATE ANALGESICS
19254	ASPIRIN-SODIUM BICARBONATE-CITRIC ACID 324 MG EFFERVESCENT TABLET	ANALGESICS	ANALGESIC/ANTIPYRETICS, SALICYLATES	SALICYLATE ANALGESICS
40801416	ASPIRIN 20.25 MG ORAL QUARTER-TAB	ANALGESICS	ANALGESIC/ANTIPYRETICS, SALICYLATES	SALICYLATE ANALGESICS
40801415	ASPIRIN 40.5 MG ORAL HALF-TAB	ANALGESICS	ANALGESIC/ANTIPYRETICS, SALICYLATES	SALICYLATE ANALGESICS
12086	CHILDREN'S ASPIRIN 81 MG CHEWABLE TABLET""	ANTIPLATELET DRUGS	PLATELET AGGREGATION INHIBITORS	SALICYLATE ANALGESICS
S1755	ASPIRIN	*UNSPECIFIED	*UNSPECIFIED	*UNSPECIFIED
112956	ASPIRIN 81 MG EFFERVESCENT TABLET	ANTIPLATELET DRUGS	PLATELET AGGREGATION INHIBITORS	SALICYLATE ANALGESICS
122886	ASPIRIN LOW DOSE ORAL	ANTIPLATELET DRUGS	PLATELET AGGREGATION INHIBITORS	SALICYLATE ANALGESICS
28137	ASPIRIN, BUFFERED 324 MG TABLET	ANALGESICS	ANALGESIC/ANTIPYRETICS, SALICYLATES	SALICYLATE ANALGESICS, BUFFERED
144361	ASPIRIN, BUFFERED 81 MG TABLET	ANALGESICS	ANALGESIC/ANTIPYRETICS, SALICYLATES	SALICYLATE ANALGESICS, BUFFERED
29888	CHILD ASPIRIN 81 MG CHEWABLE TABLET	ANTIPLATELET DRUGS	PLATELET AGGREGATION INHIBITORS	SALICYLATE ANALGESICS
123486	BAYER ASPIRIN ORAL	ANALGESICS	ANALGESIC/ANTIPYRETICS, SALICYLATES	SALICYLATE ANALGESICS
128408	ECOTRIN LOW STRENGTH ORAL	ANTIPLATELET DRUGS	PLATELET AGGREGATION INHIBITORS	SALICYLATE ANALGESICS
89307	ASPIRIN-ACETAMINOPHEN (BUFFERED) 250 MG-250 MG TABLET	ANALGESICS	ANALGESICS, SALICYLATE AND NON-SALICYLATE COMB.	SALICYLATE ANALGESICS WITH NON-SALICYLATE ANALGESICS COMBINATIONS
122876	ASPIR-LOW ORAL	ANTIPLATELET DRUGS	PLATELET AGGREGATION INHIBITORS	SALICYLATE ANALGESICS
200972	ASPIRIN (BULK) 100 % POWDER	UNCLASSIFIED DRUG PRODUCTS	BULK CHEMICALS	SALICYLATE ANALGESICS
128410	ECOTRIN ORAL	ANALGESICS	ANALGESIC/ANTIPYRETICS, SALICYLATES	SALICYLATE ANALGESICS
213348	BAYER CHEWABLE ASPIRIN ORAL	ANTIPLATELET DRUGS	PLATELET AGGREGATION INHIBITORS	SALICYLATE ANALGESICS
27865	ASPIRIN 81 MG CAPSULE,DELAYED RELEASE	ANTIPLATELET DRUGS	PLATELET AGGREGATION INHIBITORS	SALICYLATE ANALGESICS
140748	ST. JOSEPH ASPIRIN ORAL	ANTIPLATELET DRUGS	PLATELET AGGREGATION INHIBITORS	SALICYLATE ANALGESICS
130792	HALFPRIN ORAL	ANTIPLATELET DRUGS	PLATELET AGGREGATION INHIBITORS	SALICYLATE ANALGESICS
127733	DIFLUNISAL ORAL	ANALGESICS	ANALGESIC/ANTIPYRETICS, SALICYLATES	SALICYLATE ANALGESICS
19255	ASPIRIN-SODIUM BICARBONATE-CITRIC ACID 500 MG EFFERVESCENT TABLET	ANALGESICS	ANALGESIC/ANTIPYRETICS, SALICYLATES	SALICYLATE ANALGESICS
